# Supplementary material for: 2-Anilino-3-(2-hy­droxy­phen­yl)quinazolin-4(3H)-one methanol monosolvate
Source: Acta Crystallogr Sect E Struct Rep Online. 2010 Aug 11;66(Pt 9):o2225–6. doi: 10.1107/S1600536810030631 (PMC3008070; doi:10.1107/S1600536810030631)
Supplement: Supplementary file 2 [file e-66-o2225-Isup2.hkl]

# 
# h,k,l, Fc-squared, Fo-squared, sigma(Fo-squared) and status flag 
# 
data_I
_shelx_title ' 100712cm in P2(1)/c' 
_shelx_refln_list_code          4 
_shelx_F_calc_maximum      156.85 
_exptl_crystal_F_000       760.00 
_reflns_d_resolution_high  0.7499 
 
loop_ 
 _symmetry_equiv_pos_as_xyz 
 'x, y, z' 
 '-x, y+1/2, -z+1/2' 
 '-x, -y, -z' 
 'x, -y-1/2, z-1/2' 
 
_cell_length_a    11.5575 
_cell_length_b     8.7305 
_cell_length_c    18.8918 
_cell_angle_alpha  90.000 
_cell_angle_beta  106.251 
_cell_angle_gamma  90.000 
 
_shelx_F_squared_multiplier     1.000 
 
loop_ 
 _refln_index_h 
 _refln_index_k 
 _refln_index_l 
 _refln_F_squared_calc 
 _refln_F_squared_meas 
 _refln_F_squared_sigma 
 _refln_observed_status 
   1   0   0     5755.41     5000.12     46.55 o 
   2   0   0        0.37        0.62      0.32 o 
   3   0   0     6784.24     7111.83     98.68 o 
   4   0   0       42.79       38.05      1.50 o 
   5   0   0       30.81       36.18      1.68 o 
   6   0   0       57.74       79.22      2.48 o 
   7   0   0      180.42      167.52      4.03 o 
   8   0   0     1056.07     1136.92     24.48 o 
   9   0   0        2.05        1.57      1.34 o 
  10   0   0       34.37       32.55      3.18 o 
  11   0   0       67.20       71.69      9.60 o 
  12   0   0       32.70       29.33      3.46 o 
  13   0   0       53.17       56.67      8.50 o 
  14   0   0       20.63       24.89      7.29 o 
   1   1   0     1434.70     1431.75     66.21 o 
   2   1   0    19001.10    17269.20    478.66 o 
   3   1   0     7096.94     7241.54    120.85 o 
   4   1   0      210.06      221.43      3.71 o 
   5   1   0     1564.02     1812.83     27.46 o 
   6   1   0       66.39       60.32      1.57 o 
   7   1   0       93.68      102.87      2.14 o 
   8   1   0      122.60      114.32      2.75 o 
   9   1   0        4.82        4.72      1.07 o 
  10   1   0       90.24       89.77      3.19 o 
  11   1   0        1.97        1.28      1.22 o 
  12   1   0       21.12       20.99      2.78 o 
  13   1   0       18.50       23.98      3.64 o 
  14   1   0        7.63       12.04      4.01 o 
   0   2   0     8604.49     8177.10    340.65 o 
   1   2   0     5828.22     5743.96    125.59 o 
   2   2   0      712.57      764.37     18.87 o 
   3   2   0      256.15      252.45      6.07 o 
   4   2   0      869.35      952.57     22.36 o 
   5   2   0       73.34       90.36      2.04 o 
   6   2   0      117.64      128.55      3.34 o 
   7   2   0      107.70      116.92      2.63 o 
   8   2   0       26.76       22.83      1.58 o 
   9   2   0      182.93      179.81      3.72 o 
  10   2   0      263.12      249.95      5.04 o 
  11   2   0       13.15        6.81      1.73 o 
  12   2   0       15.84       20.73      2.85 o 
  13   2   0        0.80        1.69      1.86 o 
  14   2   0        8.11       10.06      3.11 o 
   1   3   0     1801.07     1830.31     37.40 o 
   2   3   0        0.69        2.41      0.44 o 
   3   3   0       34.74       26.71      1.06 o 
   4   3   0     9827.70    10577.22    270.92 o 
   5   3   0       43.64       49.38      1.37 o 
   6   3   0       73.96       65.25      1.98 o 
   7   3   0       10.26       11.94      1.22 o 
   8   3   0      152.19      135.97      4.33 o 
   9   3   0      257.16      227.60      6.01 o 
  10   3   0       66.70       61.16      2.89 o 
  11   3   0        0.81       -0.49      1.41 o 
  12   3   0        0.07        1.20      1.68 o 
  13   3   0       35.78       48.16      4.87 o 
  14   3   0        0.03        2.18      3.21 o 
   0   4   0       68.62       67.78      2.12 o 
   1   4   0      144.83      136.01      2.31 o 
   2   4   0      761.92      733.43     18.60 o 
   3   4   0      562.03      602.64     18.58 o 
   4   4   0      293.77      296.96      7.49 o 
   5   4   0      106.30       87.89      2.35 o 
   6   4   0      164.85      164.69      3.73 o 
   7   4   0       38.68       40.09      1.92 o 
   8   4   0        1.32        0.70      1.03 o 
   9   4   0        7.25        8.67      1.52 o 
  10   4   0       59.79       58.38      3.27 o 
  11   4   0       28.80       30.01      3.25 o 
  12   4   0       17.39       15.02      3.30 o 
  13   4   0        0.04       -0.01      2.36 o 
   1   5   0      119.54      134.26      3.07 o 
   2   5   0      349.20      387.29      8.42 o 
   3   5   0       64.42       66.09      2.39 o 
   4   5   0      286.40      301.23      9.01 o 
   5   5   0        0.44        0.28      0.67 o 
   6   5   0      414.99      411.20     17.48 o 
   7   5   0      504.62      501.11     17.22 o 
   8   5   0       36.42       34.10      2.62 o 
   9   5   0        1.73        1.26      1.38 o 
  10   5   0        1.87        2.23      1.71 o 
  11   5   0        0.28        0.28      1.69 o 
  12   5   0        7.92       12.11      2.76 o 
  13   5   0        2.98        4.32      2.92 o 
   0   6   0      193.28      190.98      5.90 o 
   1   6   0      693.16      743.69     16.44 o 
   2   6   0       94.86       96.52      5.22 o 
   3   6   0       66.95       69.57      3.12 o 
   4   6   0       88.16       84.67      3.32 o 
   5   6   0       75.69       72.23      3.03 o 
   6   6   0       16.76       20.46      2.13 o 
   7   6   0      144.29      139.30      6.61 o 
   8   6   0        7.78        8.23      1.75 o 
   9   6   0        0.14        0.41      1.49 o 
  10   6   0       21.66       25.90      3.24 o 
  11   6   0       22.06       30.04      3.64 o 
  12   6   0        7.03       10.57      2.88 o 
   1   7   0      330.97      323.51      9.68 o 
   2   7   0        0.18        1.84      0.90 o 
   3   7   0       20.67       22.47      2.00 o 
   4   7   0       43.20       45.00      2.68 o 
   5   7   0       14.54       16.89      2.06 o 
   6   7   0        1.79        1.62      1.34 o 
   7   7   0       19.47       20.32      2.30 o 
   8   7   0        3.16        2.07      1.43 o 
   9   7   0        5.72        2.17      1.77 o 
  10   7   0        2.79        4.45      2.14 o 
  11   7   0        0.40        1.05      2.26 o 
   0   8   0       59.44       57.73      3.84 o 
   1   8   0        1.75       -0.31      1.05 o 
   2   8   0      208.02      201.92      6.83 o 
   3   8   0      510.63      491.41     29.74 o 
   4   8   0      143.16      137.51      7.90 o 
   5   8   0        4.81        5.57      1.82 o 
   6   8   0        5.72        5.36      1.65 o 
   7   8   0       21.21       24.51      2.67 o 
   8   8   0        0.09        0.97      1.74 o 
   9   8   0        2.32        5.25      2.22 o 
  10   8   0        0.00        0.33      2.16 o 
   1   9   0       19.63       22.34      2.43 o 
   2   9   0       30.40       28.38      3.05 o 
   3   9   0       74.65       74.58      6.22 o 
   4   9   0        1.58        0.65      1.59 o 
   5   9   0        4.25        3.99      1.90 o 
   6   9   0       11.39       16.13      3.50 o 
   7   9   0        0.75        3.30      2.33 o 
   8   9   0       24.33       28.35      4.28 o 
   9   9   0        3.12        6.61      2.91 o 
   0  10   0        0.01       -0.62      1.93 o 
   1  10   0        1.36        3.10      2.06 o 
   2  10   0        1.91        1.91      1.85 o 
   3  10   0        0.32        0.94      1.76 o 
   4  10   0        0.31        0.97      1.78 o 
   5  10   0        0.63        1.48      2.01 o 
   6  10   0        3.03        3.95      2.22 o 
   7  10   0        0.72        2.42      2.50 o 
   1  11   0        3.10        4.33      2.64 o 
   2  11   0        0.00        1.00      2.41 o 
   3  11   0        2.20        5.34      2.47 o 
   4  11   0        0.74        0.95      2.22 o 
 -14   1   1       21.90       24.81      3.95 o 
 -13   1   1       16.68       18.59      3.23 o 
 -12   1   1        4.09        2.70      1.56 o 
 -11   1   1        3.56        3.42      1.33 o 
 -10   1   1       12.83       13.21      1.72 o 
  -9   1   1       76.64       72.32      2.59 o 
  -8   1   1       45.59       47.91      1.92 o 
  -7   1   1      576.94      599.65      8.16 o 
  -6   1   1      295.31      355.28      6.04 o 
  -5   1   1      333.39      394.29      6.59 o 
  -4   1   1     5853.54     6085.84    113.20 o 
  -3   1   1        5.67        4.79      0.46 o 
  -2   1   1      484.34      534.33     15.48 o 
  -1   1   1     2788.30     2838.08     64.44 o 
   0   1   1     2930.32     2855.67     97.28 o 
   1   1   1      910.14      902.01     23.37 o 
   2   1   1     1035.13     1073.17     19.10 o 
   3   1   1     3019.97     3168.25     40.99 o 
   4   1   1     2119.17     2209.60     26.48 o 
   5   1   1        7.26       12.65      0.83 o 
   6   1   1       60.83       74.78      1.71 o 
   7   1   1      204.24      213.82      3.50 o 
   8   1   1        0.68       -0.26      0.69 o 
   9   1   1       72.50       71.37      2.72 o 
  10   1   1        5.26        7.27      1.44 o 
  11   1   1       18.96       15.71      2.17 o 
  12   1   1        5.76        9.65      1.99 o 
  13   1   1        0.21        1.47      2.20 o 
  14   1   1       21.93       19.08      4.75 o 
 -14   2   1        2.11        3.22      2.50 o 
 -13   2   1        0.03       -0.25      1.85 o 
 -12   2   1       57.57       55.97      3.92 o 
 -11   2   1      289.07      276.69      7.92 o 
 -10   2   1      151.44      142.70      3.62 o 
  -9   2   1      218.14      212.40      5.61 o 
  -8   2   1      775.96      785.04     12.23 o 
  -7   2   1        9.31        6.07      0.92 o 
  -6   2   1      670.89      732.17     17.50 o 
  -5   2   1     2040.63     2272.21     48.53 o 
  -4   2   1     1853.15     2003.82     53.09 o 
  -3   2   1     1451.83     1458.05     38.71 o 
  -2   2   1      284.41      316.85      8.27 o 
  -1   2   1     1038.85     1057.75     22.93 o 
   0   2   1     1181.60     1165.57     18.66 o 
   1   2   1     5502.12     5491.45    176.34 o 
   2   2   1     2821.28     2842.94     68.89 o 
   3   2   1        6.92        5.88      0.62 o 
   4   2   1      541.31      611.94      8.19 o 
   5   2   1      147.32      125.54      2.92 o 
   6   2   1      207.99      203.31      3.19 o 
   7   2   1        0.20        0.11      0.65 o 
   8   2   1        6.44        7.77      1.13 o 
   9   2   1       76.07       87.68      2.78 o 
  10   2   1       10.91       16.06      2.13 o 
  11   2   1      123.07      111.60      4.26 o 
  12   2   1       13.53       12.33      2.43 o 
  13   2   1        4.34        1.36      1.94 o 
  14   2   1        1.59        0.50      2.93 o 
 -14   3   1        8.27        9.41      4.01 o 
 -13   3   1        2.78        2.77      2.34 o 
 -12   3   1        4.99        3.78      1.83 o 
 -11   3   1        0.03        1.29      1.38 o 
 -10   3   1        0.04        0.63      1.14 o 
  -9   3   1       42.17       45.11      2.18 o 
  -8   3   1       49.14       47.04      1.99 o 
  -7   3   1        4.67        6.11      0.97 o 
  -6   3   1      381.13      412.76     11.94 o 
  -5   3   1       42.79       57.32      1.61 o 
  -4   3   1     1838.73     1954.28     56.14 o 
  -3   3   1       73.73       71.12      2.47 o 
  -2   3   1      744.82      726.40     15.21 o 
  -1   3   1      964.51      901.23     12.93 o 
   0   3   1       53.22       52.70      1.25 o 
   1   3   1      159.69      142.25      3.26 o 
   2   3   1      392.68      402.49     10.15 o 
   3   3   1     1676.90     1800.83     44.64 o 
   4   3   1      727.29      810.66     20.09 o 
   5   3   1      240.27      215.46      4.17 o 
   6   3   1      165.57      167.66      3.04 o 
   7   3   1        0.03        0.18      0.68 o 
   8   3   1      502.16      496.05     14.27 o 
   9   3   1       17.88       14.59      1.81 o 
  10   3   1       73.03       65.52      2.96 o 
  11   3   1        0.14       -0.14      1.40 o 
  12   3   1       13.25       12.53      2.57 o 
  13   3   1        0.11       -0.09      1.85 o 
  14   3   1        0.19        0.42      2.50 o 
 -14   4   1        0.45       -1.01      5.06 o 
 -13   4   1        7.83        8.47      3.03 o 
 -12   4   1        0.17       -0.17      1.92 o 
 -11   4   1       14.49       12.39      2.31 o 
 -10   4   1        0.00        0.65      1.49 o 
  -9   4   1       54.58       48.10      2.84 o 
  -8   4   1        9.96       11.14      1.35 o 
  -7   4   1        3.28        4.30      1.02 o 
  -6   4   1       22.21       29.69      1.59 o 
  -5   4   1      187.99      165.94      4.77 o 
  -4   4   1      556.19      553.67     15.72 o 
  -3   4   1      419.40      457.22     12.81 o 
  -2   4   1      134.72      130.68      3.46 o 
  -1   4   1     3715.31     4045.01     53.47 o 
   0   4   1        8.17        9.77      0.75 o 
   1   4   1      243.79      254.54      4.85 o 
   2   4   1     1749.27     1842.19     52.28 o 
   3   4   1      114.01      132.82      3.84 o 
   4   4   1       23.15       32.94      1.44 o 
   5   4   1      215.31      205.58      4.64 o 
   6   4   1        2.11        1.41      0.80 o 
   7   4   1        9.30        9.38      1.36 o 
   8   4   1       14.33       11.83      1.61 o 
   9   4   1       32.54       36.29      2.43 o 
  10   4   1       10.58        8.82      1.64 o 
  11   4   1       48.66       42.04      3.67 o 
  12   4   1        2.10        1.95      2.34 o 
  13   4   1       10.40       16.10      3.72 o 
 -13   5   1       29.77       36.37      4.84 o 
 -12   5   1        7.61        8.33      2.55 o 
 -11   5   1        4.13        3.89      1.89 o 
 -10   5   1        1.38        0.54      1.63 o 
  -9   5   1       12.89       13.09      2.24 o 
  -8   5   1      214.43      183.17      4.88 o 
  -7   5   1      553.62      555.95     25.02 o 
  -6   5   1      386.06      357.42     11.22 o 
  -5   5   1        6.37        5.84      1.06 o 
  -4   5   1       63.80       60.35      2.42 o 
  -3   5   1       44.87       56.74      2.77 o 
  -2   5   1      261.26      252.96      4.54 o 
  -1   5   1       19.17       21.03      1.08 o 
   0   5   1       49.41       47.20      1.43 o 
   1   5   1       88.62       78.38      1.81 o 
   2   5   1      334.90      353.58      9.10 o 
   3   5   1       61.39       55.00      2.37 o 
   4   5   1       29.35       26.04      1.45 o 
   5   5   1       42.65       39.46      2.01 o 
   6   5   1      363.14      328.64     13.98 o 
   7   5   1      550.82      531.30     14.32 o 
   8   5   1        2.00        2.46      1.41 o 
   9   5   1       59.48       55.37      3.27 o 
  10   5   1       16.13       17.83      2.38 o 
  11   5   1        1.36        3.86      2.01 o 
  12   5   1        0.28       -0.04      2.28 o 
  13   5   1        1.74       -1.09      2.59 o 
 -12   6   1        1.41        2.56      2.19 o 
 -11   6   1       15.95       16.18      2.96 o 
 -10   6   1        7.14        9.34      2.23 o 
  -9   6   1      110.99       92.34      4.48 o 
  -8   6   1       83.33       80.26      4.34 o 
  -7   6   1      294.70      287.34      8.66 o 
  -6   6   1       61.52       49.88      2.81 o 
  -5   6   1      235.64      223.51      8.57 o 
  -4   6   1       89.88       89.83      3.44 o 
  -3   6   1       59.36       57.87      2.02 o 
  -2   6   1        0.23        1.36      0.76 o 
  -1   6   1      648.43      702.94     19.51 o 
   0   6   1      341.52      324.86      7.29 o 
   1   6   1      227.73      225.84      4.49 o 
   2   6   1       52.70       48.28      2.14 o 
   3   6   1      217.40      217.36      6.03 o 
   4   6   1       34.51       28.31      2.15 o 
   5   6   1       98.03       90.63      5.02 o 
   6   6   1        3.80        3.37      1.37 o 
   7   6   1        0.18        0.61      1.28 o 
   8   6   1       36.77       31.76      2.73 o 
   9   6   1        0.01        0.41      1.36 o 
  10   6   1        1.12        1.37      1.84 o 
  11   6   1        1.36        3.24      2.16 o 
  12   6   1        5.36        8.92      2.80 o 
 -11   7   1       17.62       18.63      3.23 o 
 -10   7   1        1.12        3.10      2.09 o 
  -9   7   1        2.86        6.64      2.11 o 
  -8   7   1       11.60       10.12      2.23 o 
  -7   7   1       54.74       43.39      3.57 o 
  -6   7   1       49.84       47.24      2.96 o 
  -5   7   1      118.79      120.43      5.67 o 
  -4   7   1        3.47        3.17      1.19 o 
  -3   7   1       53.95       49.31      2.55 o 
  -2   7   1      251.35      239.45      7.40 o 
  -1   7   1       30.31       30.34      1.79 o 
   0   7   1        1.20        0.99      0.95 o 
   1   7   1        5.82        7.01      1.27 o 
   2   7   1       30.25       25.49      1.86 o 
   3   7   1      468.37      470.08     21.94 o 
   4   7   1       24.56       22.11      2.18 o 
   5   7   1        0.82        0.97      1.12 o 
   6   7   1        1.95        3.48      1.36 o 
   7   7   1        2.11        1.84      1.41 o 
   8   7   1       51.74       52.07      3.49 o 
   9   7   1        3.61        6.50      2.28 o 
  10   7   1       10.61       14.79      2.95 o 
  11   7   1        1.54        0.13      2.24 o 
 -10   8   1       22.15       25.92      3.69 o 
  -9   8   1        7.28        7.15      2.38 o 
  -8   8   1       18.91       21.08      2.90 o 
  -7   8   1        0.16       -0.25      1.23 o 
  -6   8   1       34.63       32.42      2.82 o 
  -5   8   1       44.25       40.88      3.16 o 
  -4   8   1       14.33       13.44      2.23 o 
  -3   8   1       21.84       23.21      2.68 o 
  -2   8   1      130.93      129.05      3.88 o 
  -1   8   1       11.57       12.17      1.67 o 
   0   8   1        1.45        2.68      1.20 o 
   1   8   1       63.43       63.37      3.09 o 
   2   8   1        0.37       -0.10      1.51 o 
   3   8   1      112.03      109.08      7.48 o 
   4   8   1       41.43       47.57      3.58 o 
   5   8   1       44.63       43.25      3.48 o 
   6   8   1        0.44        0.40      1.52 o 
   7   8   1        0.59        0.49      1.40 o 
   8   8   1       12.12       16.62      2.55 o 
   9   8   1        0.41       -0.31      1.97 o 
  10   8   1        0.12       -0.27      2.22 o 
  -9   9   1        0.11        0.60      2.50 o 
  -8   9   1        3.87        5.22      2.72 o 
  -7   9   1        1.16        0.74      2.13 o 
  -6   9   1        5.13        6.40      2.10 o 
  -5   9   1       26.35       28.81      3.23 o 
  -4   9   1        1.02        0.66      1.61 o 
  -3   9   1       60.42       56.55      4.26 o 
  -2   9   1       48.61       43.60      3.50 o 
  -1   9   1       21.27       24.33      2.29 o 
   0   9   1       20.62       23.11      2.47 o 
   1   9   1        4.95        4.16      1.54 o 
   2   9   1       34.42       34.31      3.29 o 
   3   9   1       55.84       54.20      3.82 o 
   4   9   1       21.19       24.45      3.10 o 
   5   9   1        4.22        3.61      1.89 o 
   6   9   1        1.42        1.03      1.75 o 
   7   9   1       19.83       27.23      4.00 o 
   8   9   1        0.15       -0.68      2.30 o 
   9   9   1        0.17        1.00      2.72 o 
  -7  10   1        1.14       -0.80      2.41 o 
  -6  10   1        0.75        0.38      2.30 o 
  -5  10   1        0.15       -1.61      1.61 o 
  -4  10   1        7.09        5.76      2.24 o 
  -3  10   1        5.34        5.98      2.21 o 
  -2  10   1       10.08       10.29      2.72 o 
  -1  10   1        0.92       -0.63      1.76 o 
   0  10   1        7.03        8.32      2.52 o 
   1  10   1        0.02       -1.52      1.52 o 
   2  10   1        0.16       -0.81      1.71 o 
   3  10   1        1.23        1.13      1.82 o 
   4  10   1        0.11        2.05      1.84 o 
   5  10   1        0.18        1.37      1.97 o 
   6  10   1        0.15        0.65      2.05 o 
   7  10   1        0.05       -1.26      2.48 o 
  -4  11   1        1.34        3.87      2.47 o 
  -3  11   1        0.52        1.77      2.41 o 
  -2  11   1        1.07        1.48      2.40 o 
  -1  11   1        0.28        0.28      2.73 o 
   0  11   1        0.64        2.68      3.04 o 
   1  11   1        0.00       -1.45      2.18 o 
   2  11   1        3.01        4.21      2.80 o 
   3  11   1        0.07       -1.70      1.99 o 
   4  11   1        0.14       -0.11      2.17 o 
 -15   0   2        4.76        7.29      5.26 o 
 -14   0   2       28.95       25.10      6.88 o 
 -13   0   2        0.74        2.50      2.48 o 
 -12   0   2       22.86       25.21      4.06 o 
 -11   0   2       31.51       38.41      3.49 o 
 -10   0   2      358.00      341.18     19.79 o 
  -9   0   2      188.74      202.77      5.84 o 
  -8   0   2        9.69       13.54      1.59 o 
  -7   0   2       47.83       45.80      2.14 o 
  -6   0   2       13.72       15.44      1.33 o 
  -5   0   2      752.61      789.20     15.10 o 
  -4   0   2     1201.58     1250.26     27.09 o 
  -3   0   2     1362.47     1448.21     28.52 o 
  -2   0   2      941.04     1034.56     32.67 o 
  -1   0   2     9602.79     9895.71    431.59 o 
   0   0   2      476.56      499.40     22.54 o 
   1   0   2     6957.58     7055.90    159.03 o 
   2   0   2      225.87      171.82      2.51 o 
   3   0   2       96.80      113.93      2.17 o 
   4   0   2      119.80      139.05      2.66 o 
   5   0   2      103.35      111.13      3.48 o 
   6   0   2     2920.40     3247.26     24.16 o 
   7   0   2       93.44      115.39      4.32 o 
   8   0   2       52.11       55.52      4.55 o 
   9   0   2      207.02      210.67      9.35 o 
  10   0   2        1.94        3.63      1.81 o 
  11   0   2      182.02      178.62      7.08 o 
  12   0   2      198.48      197.99      9.23 o 
  13   0   2       13.45       20.14      4.29 o 
  14   0   2       98.00       98.76     11.33 o 
 -15   1   2        1.93        0.56      3.16 o 
 -14   1   2        2.84        3.05      2.52 o 
 -13   1   2       13.93       18.71      3.23 o 
 -12   1   2        1.07       -0.21      1.46 o 
 -11   1   2       13.63       12.00      1.95 o 
 -10   1   2       45.45       41.13      2.17 o 
  -9   1   2     1508.78     1583.31     23.57 o 
  -8   1   2      130.20      135.35      2.62 o 
  -7   1   2       47.60       42.71      1.50 o 
  -6   1   2     2206.82     2603.25     46.69 o 
  -5   1   2      219.06      231.76      5.26 o 
  -4   1   2        3.41        4.56      0.53 o 
  -3   1   2      891.37      856.93     25.86 o 
  -2   1   2      716.52      703.30     21.24 o 
  -1   1   2      207.96      175.16      4.87 o 
   0   1   2        6.81       30.30      4.04 o 
   1   1   2     2603.88     2565.63     57.11 o 
   2   1   2     2372.75     2524.45     38.38 o 
   3   1   2        6.66        7.21      0.63 o 
   4   1   2     1081.10     1101.72     11.02 o 
   5   1   2     1384.92     1603.35     16.18 o 
   6   1   2       68.42       92.00      1.87 o 
   7   1   2      136.02      138.49      2.84 o 
   8   1   2        1.65        1.23      0.79 o 
   9   1   2        0.10        0.17      0.96 o 
  10   1   2       45.66       38.12      2.73 o 
  11   1   2       31.71       31.56      2.76 o 
  12   1   2        7.15        6.42      1.78 o 
  13   1   2       38.57       45.67      4.71 o 
  14   1   2       15.83       18.35      4.78 o 
 -14   2   2        0.42        0.12      2.23 o 
 -13   2   2       33.70       32.10      4.03 o 
 -12   2   2        2.79        4.13      1.80 o 
 -11   2   2       94.60       85.89      4.12 o 
 -10   2   2     1256.69     1186.19     29.91 o 
  -9   2   2      193.97      177.44      4.98 o 
  -8   2   2       48.49       48.88      1.98 o 
  -7   2   2       42.11       48.84      1.61 o 
  -6   2   2      324.09      305.15      8.66 o 
  -5   2   2     1641.48     1815.40     43.61 o 
  -4   2   2       68.94       69.32      3.09 o 
  -3   2   2     1190.27     1273.74     33.97 o 
  -2   2   2     3382.12     3333.68     73.28 o 
  -1   2   2      303.88      280.05      5.45 o 
   0   2   2     1254.94     1203.57     32.67 o 
   1   2   2     2744.00     2687.29     81.56 o 
   2   2   2     4465.12     4487.85    101.83 o 
   3   2   2       67.20       68.36      1.72 o 
   4   2   2      168.85      177.84      3.80 o 
   5   2   2       45.96       41.14      1.48 o 
   6   2   2      430.74      479.88      6.58 o 
   7   2   2        3.97        4.38      0.90 o 
   8   2   2        5.04        3.76      0.96 o 
   9   2   2      312.98      312.24      6.54 o 
  10   2   2      419.23      406.49      9.32 o 
  11   2   2       38.77       40.01      3.06 o 
  12   2   2        0.23        1.49      1.51 o 
  13   2   2        2.56        7.74      2.36 o 
  14   2   2       10.37       15.57      3.68 o 
 -14   3   2        0.93        4.23      3.16 o 
 -13   3   2        1.38       -1.20      2.48 o 
 -12   3   2       81.37       82.79      5.22 o 
 -11   3   2        4.26        3.82      1.55 o 
 -10   3   2       37.69       36.93      2.39 o 
  -9   3   2      125.26      116.27      3.91 o 
  -8   3   2       66.20       64.11      3.03 o 
  -7   3   2      165.34      157.76      3.67 o 
  -6   3   2      386.94      435.73     11.00 o 
  -5   3   2     3431.56     3664.37     99.28 o 
  -4   3   2     1325.22     1373.35     37.98 o 
  -3   3   2       41.69       40.68      1.18 o 
  -2   3   2      774.78      869.63     19.24 o 
  -1   3   2      597.97      576.81     11.40 o 
   0   3   2        0.22        0.33      0.35 o 
   1   3   2     1297.59     1303.96     42.27 o 
   2   3   2      130.00      125.97      4.19 o 
   3   3   2       84.13       84.67      2.45 o 
   4   3   2       26.43       24.30      1.20 o 
   5   3   2       81.07       81.21      2.08 o 
   6   3   2        5.54        5.77      0.92 o 
   7   3   2       16.70       17.23      1.62 o 
   8   3   2      225.63      220.73      5.84 o 
   9   3   2        0.56        2.18      1.30 o 
  10   3   2      227.28      238.37      5.28 o 
  11   3   2        6.85        6.98      1.89 o 
  12   3   2       18.04       15.77      2.76 o 
  13   3   2        0.20        2.08      2.10 o 
 -14   4   2        0.27        0.02      2.96 o 
 -13   4   2       14.11       17.10      3.46 o 
 -12   4   2        0.19        1.26      1.81 o 
 -11   4   2        1.26        0.59      1.56 o 
 -10   4   2        8.20        5.81      1.86 o 
  -9   4   2       33.10       29.15      2.75 o 
  -8   4   2       21.15       18.37      1.69 o 
  -7   4   2      115.99      116.82      3.64 o 
  -6   4   2      568.82      570.06     16.30 o 
  -5   4   2      606.01      613.32     17.58 o 
  -4   4   2      363.73      389.55     11.55 o 
  -3   4   2     1022.63     1107.43     20.40 o 
  -2   4   2       21.96       24.71      1.00 o 
  -1   4   2        5.06        5.59      0.65 o 
   0   4   2      542.43      586.48     12.90 o 
   1   4   2     1163.13     1219.47     35.00 o 
   2   4   2      447.36      494.29     15.13 o 
   3   4   2      348.34      358.58     12.34 o 
   4   4   2      159.58      166.75      4.11 o 
   5   4   2       15.00       14.19      1.20 o 
   6   4   2      268.27      258.15      8.17 o 
   7   4   2      198.83      194.80      4.25 o 
   8   4   2        9.68        8.81      1.52 o 
   9   4   2       26.56       25.49      2.21 o 
  10   4   2       49.33       45.89      2.82 o 
  11   4   2       10.18       10.32      2.06 o 
  12   4   2       20.98       18.09      3.61 o 
  13   4   2        0.01        0.41      2.64 o 
 -13   5   2        2.40        0.83      2.56 o 
 -12   5   2        3.08        2.17      2.07 o 
 -11   5   2        0.03       -1.38      1.57 o 
 -10   5   2       18.53       20.01      2.78 o 
  -9   5   2       27.25       22.73      2.76 o 
  -8   5   2      357.19      334.40     17.82 o 
  -7   5   2       47.70       49.13      2.41 o 
  -6   5   2      887.67      842.63     46.80 o 
  -5   5   2        1.03        0.40      0.69 o 
  -4   5   2       23.51       25.61      1.44 o 
  -3   5   2      126.04      126.07      3.29 o 
  -2   5   2       37.98       43.21      1.49 o 
  -1   5   2      337.83      416.89      8.70 o 
   0   5   2      848.40      878.10     17.46 o 
   1   5   2       39.70       34.29      1.30 o 
   2   5   2       79.46       70.91      2.66 o 
   3   5   2       47.77       49.47      2.22 o 
   4   5   2       12.34        9.55      1.20 o 
   5   5   2      434.15      428.85     10.65 o 
   6   5   2      407.90      397.68      7.98 o 
   7   5   2       29.87       29.11      2.21 o 
   8   5   2       93.85       95.00      3.80 o 
   9   5   2        5.63        6.25      1.67 o 
  10   5   2        0.00       -0.30      1.38 o 
  11   5   2        0.36       -0.13      1.71 o 
  12   5   2        1.08       -0.89      2.32 o 
 -12   6   2        0.61        0.98      2.05 o 
 -11   6   2       26.36       25.56      3.41 o 
 -10   6   2       41.56       34.49      3.50 o 
  -9   6   2        8.15        6.96      1.99 o 
  -8   6   2      191.98      166.00      8.41 o 
  -7   6   2        0.82       -0.48      1.22 o 
  -6   6   2        7.16        5.54      1.28 o 
  -5   6   2       23.56       22.68      1.78 o 
  -4   6   2       97.04       90.83      3.35 o 
  -3   6   2        2.49        2.11      0.91 o 
  -2   6   2       24.57       24.45      1.51 o 
  -1   6   2        2.16        2.52      0.85 o 
   0   6   2        1.82        1.57      0.78 o 
   1   6   2        6.93        7.67      0.91 o 
   2   6   2      100.12       96.65      3.48 o 
   3   6   2       30.27       32.20      2.94 o 
   4   6   2        4.36        5.06      1.28 o 
   5   6   2      231.06      232.95      8.05 o 
   6   6   2        3.21        4.51      1.42 o 
   7   6   2       31.53       29.58      2.64 o 
   8   6   2        1.02        0.30      1.26 o 
   9   6   2        0.00        0.32      1.44 o 
  10   6   2        0.20       -0.63      1.46 o 
  11   6   2        0.61        1.12      2.15 o 
  12   6   2       12.17       17.75      4.07 o 
 -12   7   2       16.90       18.89      3.42 o 
 -11   7   2        4.67        4.27      2.24 o 
 -10   7   2        1.78        1.71      1.79 o 
  -9   7   2       91.05       82.85      4.54 o 
  -8   7   2        2.05        1.75      1.64 o 
  -7   7   2       29.61       26.20      2.54 o 
  -6   7   2       19.77       21.44      2.24 o 
  -5   7   2        7.13        8.22      1.61 o 
  -4   7   2       59.68       51.88      2.52 o 
  -3   7   2      234.88      229.90      6.80 o 
  -2   7   2      832.68      874.31     21.31 o 
  -1   7   2        0.17        0.69      0.87 o 
   0   7   2        0.29       -0.45      0.82 o 
   1   7   2       15.74       16.75      1.60 o 
   2   7   2      215.36      205.93      8.83 o 
   3   7   2       66.54       64.21      4.40 o 
   4   7   2      112.82      103.72      4.73 o 
   5   7   2        5.96        6.19      1.59 o 
   6   7   2       11.01        9.49      1.78 o 
   7   7   2       64.67       72.10      3.99 o 
   8   7   2        3.93        4.83      1.74 o 
   9   7   2       29.90       32.48      3.15 o 
  10   7   2        4.05        4.77      2.34 o 
  11   7   2        0.61        3.48      2.46 o 
 -11   8   2        0.68       -0.61      3.01 o 
 -10   8   2        1.10        1.14      2.09 o 
  -9   8   2       11.98       14.70      2.80 o 
  -8   8   2        0.49        1.13      1.70 o 
  -7   8   2        2.10        2.12      1.73 o 
  -6   8   2       36.69       36.70      2.88 o 
  -5   8   2        9.47       11.59      1.89 o 
  -4   8   2      157.95      155.64      6.58 o 
  -3   8   2       42.61       42.52      2.66 o 
  -2   8   2       34.15       35.88      2.37 o 
  -1   8   2       88.29       87.75      3.18 o 
   0   8   2        7.97        7.50      1.47 o 
   1   8   2       19.19       16.11      2.06 o 
   2   8   2      132.25      136.95      7.29 o 
   3   8   2       89.36       86.48      5.46 o 
   4   8   2       76.72       71.37      5.29 o 
   5   8   2        7.68        6.60      2.04 o 
   6   8   2       15.11       23.25      3.21 o 
   7   8   2        6.34        3.40      1.92 o 
   8   8   2        0.85        1.68      1.67 o 
   9   8   2        3.99        4.52      2.44 o 
  10   8   2        1.15       -0.20      2.20 o 
  -9   9   2        4.12        4.95      2.49 o 
  -8   9   2       35.18       44.84      4.98 o 
  -7   9   2        0.61        0.20      2.10 o 
  -6   9   2        2.94        2.67      2.03 o 
  -5   9   2        1.32        2.64      1.67 o 
  -4   9   2        6.75        5.30      1.94 o 
  -3   9   2        4.20        4.53      1.87 o 
  -2   9   2       41.07       43.86      2.78 o 
  -1   9   2        0.26        0.67      1.35 o 
   0   9   2        2.19        1.42      1.39 o 
   1   9   2       25.24       25.39      2.98 o 
   2   9   2       27.07       22.16      2.87 o 
   3   9   2        6.47       10.03      2.23 o 
   4   9   2        1.53        1.04      1.65 o 
   5   9   2        0.00       -0.07      1.62 o 
   6   9   2       18.79       23.85      3.25 o 
   7   9   2        0.23        2.18      1.96 o 
   8   9   2       17.17       21.71      5.01 o 
  -7  10   2       21.41       29.83      5.51 o 
  -6  10   2       52.08       60.26      5.49 o 
  -5  10   2        0.25        1.66      2.28 o 
  -4  10   2        6.84        9.55      2.44 o 
  -3  10   2       12.30       19.93      3.00 o 
  -2  10   2        0.01       -0.52      1.91 o 
  -1  10   2        4.63        5.60      2.28 o 
   0  10   2        7.11        5.89      2.17 o 
   1  10   2        3.51        3.79      1.92 o 
   2  10   2        7.38        6.20      2.14 o 
   3  10   2        0.11        2.12      1.87 o 
   4  10   2        0.10        0.27      1.68 o 
   5  10   2        1.58       -0.25      1.88 o 
   6  10   2        3.18        5.39      2.42 o 
   7  10   2        0.10       -0.95      2.48 o 
  -5  11   2        0.11        0.53      3.25 o 
  -4  11   2        0.50       -0.22      3.00 o 
  -3  11   2        0.00        2.30      2.49 o 
  -2  11   2       20.82       23.30      3.96 o 
  -1  11   2        0.05        4.86      4.25 o 
   0  11   2        5.89        8.06      2.92 o 
   1  11   2        0.45        0.66      2.42 o 
   2  11   2        1.19        2.31      2.23 o 
   3  11   2        0.66       -0.30      2.15 o 
   4  11   2        0.00       -0.42      2.20 o 
 -15   1   3       16.66       20.09      3.84 o 
 -14   1   3       21.14       25.48      3.91 o 
 -13   1   3        7.80       10.88      2.36 o 
 -12   1   3        3.47        1.58      1.62 o 
 -11   1   3        1.57        1.51      1.32 o 
 -10   1   3      321.35      317.59      6.77 o 
  -9   1   3       45.62       52.97      2.18 o 
  -8   1   3       62.37       68.07      1.97 o 
  -7   1   3        4.16       10.09      0.92 o 
  -6   1   3        6.11        8.08      0.77 o 
  -5   1   3       68.62       68.76      1.55 o 
  -4   1   3       25.07       25.05      1.23 o 
  -3   1   3      773.23      840.73     25.94 o 
  -2   1   3    10256.46     9837.72    187.75 o 
  -1   1   3     2888.15     2832.05    115.48 o 
   0   1   3     2060.03     2064.41     72.68 o 
   1   1   3      117.53      130.59      4.52 o 
   2   1   3       82.84       73.42      1.61 o 
   3   1   3       34.34       31.98      1.19 o 
   4   1   3      240.96      269.48      4.39 o 
   5   1   3      848.32      942.29     12.51 o 
   6   1   3       28.52       32.89      1.26 o 
   7   1   3       98.67      102.71      2.51 o 
   8   1   3        7.00        7.59      1.13 o 
   9   1   3        0.27       -0.23      1.11 o 
  10   1   3       73.65       70.63      3.37 o 
  11   1   3       43.09       41.52      3.09 o 
  12   1   3       13.09       10.45      2.40 o 
  13   1   3       44.30       48.24      4.24 o 
  14   1   3        5.39        3.69      2.81 o 
 -14   2   3        4.10        7.60      3.50 o 
 -13   2   3       11.95       11.28      2.82 o 
 -12   2   3        6.77        7.14      1.97 o 
 -11   2   3        2.88        3.36      1.36 o 
 -10   2   3       30.24       32.59      2.28 o 
  -9   2   3       66.18       74.99      3.15 o 
  -8   2   3      269.67      250.66      5.60 o 
  -7   2   3        1.18        1.15      0.58 o 
  -6   2   3      311.77      379.50     10.69 o 
  -5   2   3      954.88     1037.57     31.68 o 
  -4   2   3        0.06        0.25      0.36 o 
  -3   2   3      339.75      385.06      8.70 o 
  -2   2   3      322.95      305.86      6.50 o 
  -1   2   3       13.04       13.62      0.68 o 
   0   2   3      454.73      456.68     12.37 o 
   1   2   3     8041.36     7591.26    265.60 o 
   2   2   3      916.05      873.85     23.11 o 
   3   2   3      229.55      207.16      4.54 o 
   4   2   3       57.99       52.95      2.31 o 
   5   2   3        4.20        5.65      0.80 o 
   6   2   3       64.07       60.53      1.91 o 
   7   2   3        6.72        8.30      1.08 o 
   8   2   3       20.23       24.05      1.87 o 
   9   2   3      440.09      446.61      8.55 o 
  10   2   3       44.08       48.56      3.16 o 
  11   2   3       13.34       14.65      2.25 o 
  12   2   3       35.40       35.25      3.17 o 
  13   2   3       13.45       21.01      3.73 o 
 -14   3   3       14.58       15.43      4.28 o 
 -13   3   3        0.85        0.45      2.64 o 
 -12   3   3       15.20       20.69      3.27 o 
 -11   3   3      122.98      114.79      4.23 o 
 -10   3   3       21.01       18.02      1.86 o 
  -9   3   3       14.81       17.54      1.73 o 
  -8   3   3       62.31       58.57      2.12 o 
  -7   3   3        4.15        2.05      0.69 o 
  -6   3   3      243.31      229.40      6.47 o 
  -5   3   3      118.80      144.39      4.34 o 
  -4   3   3      100.06       78.18      2.63 o 
  -3   3   3     2335.90     2539.58     42.75 o 
  -2   3   3       20.86       18.70      0.94 o 
  -1   3   3      885.49      894.43     18.09 o 
   0   3   3     1136.73     1131.78     31.92 o 
   1   3   3      172.17      186.37      6.78 o 
   2   3   3      921.53      896.64     28.84 o 
   3   3   3      110.26      126.58      2.66 o 
   4   3   3      248.43      249.66      5.15 o 
   5   3   3       41.18       45.29      1.64 o 
   6   3   3       98.67       81.48      2.60 o 
   7   3   3       56.08       53.76      2.36 o 
   8   3   3      206.28      211.60      5.32 o 
   9   3   3      596.44      569.52      8.74 o 
  10   3   3       53.29       47.51      3.21 o 
  11   3   3       87.71       79.71      3.93 o 
  12   3   3       14.74       17.27      2.55 o 
  13   3   3        0.83        0.28      2.05 o 
 -14   4   3       12.75        8.20      3.74 o 
 -13   4   3        2.52       -0.73      2.50 o 
 -12   4   3        0.10       -0.83      1.58 o 
 -11   4   3       20.43       18.92      2.67 o 
 -10   4   3        2.15        1.56      1.50 o 
  -9   4   3       55.86       48.88      2.83 o 
  -8   4   3       80.10       75.21      2.72 o 
  -7   4   3       20.36       21.65      1.65 o 
  -6   4   3      384.32      400.82     12.16 o 
  -5   4   3        0.61        0.52      0.52 o 
  -4   4   3      114.62      137.04      3.99 o 
  -3   4   3      101.27      118.59      3.15 o 
  -2   4   3      595.51      633.78     14.46 o 
  -1   4   3       34.62       29.04      1.02 o 
   0   4   3      821.20      929.39     27.04 o 
   1   4   3     1140.54     1209.78     39.80 o 
   2   4   3      197.89      179.28      6.70 o 
   3   4   3        4.92        4.08      0.66 o 
   4   4   3        0.54        0.66      0.63 o 
   5   4   3      358.05      371.21     12.22 o 
   6   4   3      173.31      169.42      4.25 o 
   7   4   3      141.49      140.37      4.19 o 
   8   4   3       67.63       63.25      2.85 o 
   9   4   3        5.53        4.10      1.39 o 
  10   4   3        7.33        9.67      1.78 o 
  11   4   3        1.55        4.45      1.75 o 
  12   4   3       13.04       14.07      3.38 o 
  13   4   3       14.46       22.51      4.26 o 
 -13   5   3        5.46        5.54      2.95 o 
 -12   5   3       22.53       28.87      3.46 o 
 -11   5   3        3.25        1.76      1.70 o 
 -10   5   3       59.28       57.28      3.82 o 
  -9   5   3        0.26        0.11      1.40 o 
  -8   5   3       29.62       30.70      2.46 o 
  -7   5   3      376.84      375.71     12.43 o 
  -6   5   3       24.75       25.47      1.82 o 
  -5   5   3       26.24       25.70      1.54 o 
  -4   5   3       77.38       73.29      2.42 o 
  -3   5   3       26.08       33.61      1.55 o 
  -2   5   3       79.56       81.48      2.19 o 
  -1   5   3       23.13       25.18      1.17 o 
   0   5   3      208.14      221.64      5.24 o 
   1   5   3       11.03       16.39      1.01 o 
   2   5   3      437.64      441.31     14.98 o 
   3   5   3       50.16       48.83      1.74 o 
   4   5   3        8.90        5.52      1.10 o 
   5   5   3      270.43      255.31      6.70 o 
   6   5   3       18.05       20.48      1.92 o 
   7   5   3      180.67      177.87      4.36 o 
   8   5   3       86.08       80.17      3.23 o 
   9   5   3       11.80       11.87      2.08 o 
  10   5   3        2.36        3.40      1.69 o 
  11   5   3        0.33        0.06      1.61 o 
  12   5   3        2.89        3.85      2.84 o 
 -13   6   3        0.27       -0.32      2.64 o 
 -12   6   3        2.52        9.57      2.61 o 
 -11   6   3       17.87       14.66      2.80 o 
 -10   6   3       11.33        9.02      2.25 o 
  -9   6   3        7.97        6.37      1.97 o 
  -8   6   3      203.22      177.23      6.02 o 
  -7   6   3        8.02       14.47      2.02 o 
  -6   6   3      104.97      105.23      3.32 o 
  -5   6   3       83.19       78.96      3.74 o 
  -4   6   3       33.51       34.48      1.78 o 
  -3   6   3       10.90       11.68      1.23 o 
  -2   6   3      213.83      207.20      4.78 o 
  -1   6   3      113.79      118.63      3.35 o 
   0   6   3       10.88       12.43      1.26 o 
   1   6   3       20.07       19.13      1.22 o 
   2   6   3       55.31       51.79      2.88 o 
   3   6   3      277.24      267.93      9.50 o 
   4   6   3       28.95       28.95      1.98 o 
   5   6   3      130.94      134.54      4.80 o 
   6   6   3       22.31       21.30      2.20 o 
   7   6   3        0.67        0.46      1.40 o 
   8   6   3       25.21       26.84      2.71 o 
   9   6   3        6.38        7.57      1.93 o 
  10   6   3       55.16       64.17      3.98 o 
  11   6   3        0.04        1.04      2.14 o 
  12   6   3       39.00       47.94      5.48 o 
 -12   7   3       20.83       28.93      3.98 o 
 -11   7   3        0.13        0.46      1.99 o 
 -10   7   3        5.30        3.49      2.00 o 
  -9   7   3       10.53        9.85      2.29 o 
  -8   7   3        8.80        8.82      2.08 o 
  -7   7   3        0.08       -0.51      1.34 o 
  -6   7   3        1.78        4.47      1.43 o 
  -5   7   3       86.25       80.54      2.99 o 
  -4   7   3      390.27      376.94     16.82 o 
  -3   7   3      320.73      330.30     10.10 o 
  -2   7   3       10.40       10.30      1.35 o 
  -1   7   3        5.51        7.40      1.17 o 
   0   7   3        1.90        2.57      0.89 o 
   1   7   3       16.02       14.12      1.71 o 
   2   7   3       10.19       13.82      2.06 o 
   3   7   3        3.81        2.97      1.45 o 
   4   7   3       10.78       10.80      2.03 o 
   5   7   3       26.97       24.92      2.45 o 
   6   7   3        1.05        2.57      1.44 o 
   7   7   3       12.97       13.50      2.17 o 
   8   7   3        2.66        5.23      1.80 o 
   9   7   3       10.59       13.26      2.38 o 
  10   7   3        0.07        0.07      2.22 o 
  11   7   3        4.03        5.11      2.68 o 
 -11   8   3       11.06        7.63      2.75 o 
 -10   8   3       11.31       13.85      2.93 o 
  -9   8   3       14.64       16.70      2.85 o 
  -8   8   3        9.07        7.98      2.20 o 
  -7   8   3       23.55       25.63      3.07 o 
  -6   8   3       16.14       18.26      2.65 o 
  -5   8   3        4.05        3.10      1.38 o 
  -4   8   3        3.33        3.78      1.30 o 
  -3   8   3       11.10       12.28      1.72 o 
  -2   8   3      111.33      121.65      4.48 o 
  -1   8   3        0.10       -0.26      1.04 o 
   0   8   3        0.14        0.11      1.17 o 
   1   8   3       22.36       19.23      2.21 o 
   2   8   3      280.55      289.60     12.82 o 
   3   8   3       31.69       38.85      3.80 o 
   4   8   3       13.65       15.41      2.61 o 
   5   8   3       70.79       71.15      5.11 o 
   6   8   3        6.69        7.46      2.19 o 
   7   8   3        9.46        9.50      2.38 o 
   8   8   3       46.58       50.48      4.24 o 
   9   8   3        2.71        3.26      2.29 o 
  10   8   3        8.91       14.10      3.70 o 
  -9   9   3        0.40        0.03      2.15 o 
  -8   9   3        4.59        9.21      2.49 o 
  -7   9   3        8.11        9.00      2.75 o 
  -6   9   3        0.09        0.18      1.85 o 
  -5   9   3        1.12        1.94      1.54 o 
  -4   9   3        0.31        0.17      1.43 o 
  -3   9   3        5.28        4.37      2.14 o 
  -2   9   3       22.73       22.50      2.47 o 
  -1   9   3        5.60        6.34      1.91 o 
   0   9   3        2.26        1.37      1.39 o 
   1   9   3        0.19       -0.91      1.38 o 
   2   9   3        0.01       -1.14      1.38 o 
   3   9   3        3.91        2.99      1.72 o 
   4   9   3        0.20        1.14      1.64 o 
   5   9   3        0.09        0.04      1.62 o 
   6   9   3        0.22        1.24      1.84 o 
   7   9   3        6.52       12.93      2.91 o 
   8   9   3        0.19        0.05      2.08 o 
  -7  10   3        6.52        6.17      2.80 o 
  -6  10   3        2.86        2.83      2.86 o 
  -5  10   3        2.21        1.26      2.30 o 
  -4  10   3       12.28        9.72      2.26 o 
  -3  10   3        1.57        4.27      2.25 o 
  -2  10   3       17.53       23.01      3.54 o 
  -1  10   3        6.40        9.62      2.09 o 
   0  10   3        1.56        1.72      1.85 o 
   1  10   3        1.42        1.65      1.84 o 
   2  10   3        0.17        0.34      1.74 o 
   3  10   3        0.58       -1.74      1.74 o 
   4  10   3        0.91        0.83      1.87 o 
   5  10   3        1.01        1.04      2.14 o 
   6  10   3        0.05        0.18      2.17 o 
  -4  11   3        2.12        3.62      3.65 o 
  -3  11   3        0.00        3.89      2.57 o 
  -2  11   3        0.24        4.20      2.57 o 
  -1  11   3       21.50       25.90      4.94 o 
   0  11   3       11.48       16.00      3.41 o 
   1  11   3        0.03       -0.77      1.97 o 
   2  11   3        0.03       -1.43      1.91 o 
   3  11   3        9.81       17.86      3.36 o 
   4  11   3        0.20       -3.24      3.85 o 
 -15   0   4       66.70       71.49      7.16 o 
 -14   0   4        0.20        1.34      2.62 o 
 -13   0   4       13.90       15.86      3.83 o 
 -12   0   4       64.69       76.27      5.86 o 
 -11   0   4       36.99       34.27      4.29 o 
 -10   0   4      265.17      260.78      6.89 o 
  -9   0   4      435.47      430.99     22.46 o 
  -8   0   4      690.56      761.92     26.82 o 
  -7   0   4      443.03      444.96      9.99 o 
  -6   0   4      847.33      816.30     25.09 o 
  -5   0   4      353.75      307.32     10.11 o 
  -4   0   4      415.57      420.94     12.73 o 
  -3   0   4      210.01      162.90      6.93 o 
  -2   0   4     7896.81     7792.95    274.89 o 
  -1   0   4    12685.05    13746.69    748.43 o 
   0   0   4    24602.23    21910.63   1674.46 o 
   1   0   4     5284.71     5324.36    221.94 o 
   2   0   4     2621.28     2814.35     95.08 o 
   3   0   4       34.42       42.46      1.58 o 
   4   0   4     2117.84     2387.10     54.45 o 
   5   0   4     3848.91     4208.41     80.68 o 
   6   0   4      140.67      151.61      3.80 o 
   7   0   4      397.56      408.06      8.86 o 
   8   0   4       18.82       21.94      2.50 o 
   9   0   4        0.27        0.06      1.66 o 
  10   0   4      313.21      304.40     34.30 o 
  11   0   4      216.77      216.45     16.39 o 
  12   0   4        3.92        3.12      3.14 o 
  13   0   4       84.93       88.93      7.58 o 
 -15   1   4       11.39       22.10      4.09 o 
 -14   1   4        4.93        5.33      2.26 o 
 -13   1   4        3.48        3.66      1.96 o 
 -12   1   4        1.45        2.15      1.66 o 
 -11   1   4      123.15      118.35      4.68 o 
 -10   1   4       10.55        8.61      1.51 o 
  -9   1   4      401.50      416.57      8.73 o 
  -8   1   4       14.25       17.57      1.22 o 
  -7   1   4       90.52      100.71      2.10 o 
  -6   1   4       25.90       29.00      1.15 o 
  -5   1   4     1321.74     1520.49     39.44 o 
  -4   1   4      524.67      546.27     15.13 o 
  -3   1   4     7968.27     8157.85    231.32 o 
  -2   1   4     1520.66     1563.83     37.62 o 
  -1   1   4     1087.08     1090.93     25.63 o 
   0   1   4    20973.34    20116.35    712.41 o 
   1   1   4     5592.47     5825.54    158.83 o 
   2   1   4      135.31      137.45      2.30 o 
   3   1   4      271.52      290.66      4.39 o 
   4   1   4      519.47      531.61      5.68 o 
   5   1   4     2926.50     3159.71     48.51 o 
   6   1   4      229.01      226.30      4.53 o 
   7   1   4       14.91       14.56      1.28 o 
   8   1   4        1.85        3.87      1.10 o 
   9   1   4        4.76        6.21      1.56 o 
  10   1   4       50.55       48.67      3.17 o 
  11   1   4        0.96        0.61      1.51 o 
  12   1   4       71.69       69.11      4.50 o 
  13   1   4       35.27       39.08      4.01 o 
 -15   2   4        4.65        6.18      3.77 o 
 -14   2   4        3.31        2.40      2.85 o 
 -13   2   4       22.52       25.45      3.18 o 
 -12   2   4        1.10        1.47      1.61 o 
 -11   2   4      117.95      102.50      3.52 o 
 -10   2   4       13.37       13.38      1.73 o 
  -9   2   4      295.77      284.30      4.92 o 
  -8   2   4       15.34       15.37      1.18 o 
  -7   2   4      395.32      424.69     11.35 o 
  -6   2   4        3.36        3.68      0.63 o 
  -5   2   4      262.83      284.17      8.78 o 
  -4   2   4     1070.41     1103.82     35.38 o 
  -3   2   4       63.41       76.66      1.74 o 
  -2   2   4       28.99       25.94      1.19 o 
  -1   2   4      129.92      142.74      5.14 o 
   0   2   4     3346.38     3422.37    100.21 o 
   1   2   4     3628.50     3696.90    128.31 o 
   2   2   4      107.56       94.22      2.95 o 
   3   2   4       91.92       87.26      2.10 o 
   4   2   4      152.34      166.42      3.98 o 
   5   2   4       89.88       87.28      2.09 o 
   6   2   4       45.83       46.82      1.78 o 
   7   2   4       34.27       36.79      2.04 o 
   8   2   4       16.40       17.35      1.78 o 
   9   2   4      110.44      113.03      4.40 o 
  10   2   4      267.99      260.15      6.22 o 
  11   2   4        5.20       10.00      2.10 o 
  12   2   4        7.04        3.34      1.93 o 
  13   2   4        1.19        2.29      2.08 o 
 -14   3   4        4.82        6.53      3.45 o 
 -13   3   4        1.52        2.56      2.91 o 
 -12   3   4        0.00        1.11      1.97 o 
 -11   3   4        1.21        0.57      1.37 o 
 -10   3   4       68.51       59.83      2.75 o 
  -9   3   4       29.67       26.22      1.95 o 
  -8   3   4       34.86       29.32      1.84 o 
  -7   3   4       50.73       55.90      2.29 o 
  -6   3   4      296.61      324.67      9.71 o 
  -5   3   4      699.09      784.00     24.72 o 
  -4   3   4     1867.25     2289.92     52.12 o 
  -3   3   4      811.55      790.89     17.71 o 
  -2   3   4        2.38        3.11      0.56 o 
  -1   3   4      221.30      213.27      6.72 o 
   0   3   4      548.92      542.41     16.92 o 
   1   3   4      782.73      795.41     29.26 o 
   2   3   4       43.57       46.36      1.47 o 
   3   3   4        0.00        0.89      0.43 o 
   4   3   4        1.34        0.53      0.49 o 
   5   3   4        1.43        1.32      0.79 o 
   6   3   4      421.05      384.10     12.64 o 
   7   3   4      304.84      296.01      6.18 o 
   8   3   4      565.06      566.26      9.41 o 
   9   3   4      338.81      326.91      6.02 o 
  10   3   4       30.06       28.36      2.79 o 
  11   3   4       40.19       47.84      3.50 o 
  12   3   4       33.46       35.78      3.35 o 
  13   3   4       10.89        7.99      3.17 o 
 -14   4   4        0.44        1.84      3.16 o 
 -13   4   4        2.56        3.02      3.04 o 
 -12   4   4        2.14        1.93      1.73 o 
 -11   4   4        0.87        0.20      1.53 o 
 -10   4   4        1.19        2.09      1.39 o 
  -9   4   4        3.09        3.50      1.37 o 
  -8   4   4       18.19       23.91      2.12 o 
  -7   4   4        6.79        5.89      1.08 o 
  -6   4   4       30.41       31.31      1.60 o 
  -5   4   4        2.91        3.52      0.79 o 
  -4   4   4      145.30      146.01      3.16 o 
  -3   4   4        9.14        8.46      0.87 o 
  -2   4   4       47.69       40.92      1.47 o 
  -1   4   4        4.65        2.75      0.67 o 
   0   4   4      971.03     1067.36     31.70 o 
   1   4   4      888.96      859.83     27.71 o 
   2   4   4      922.98      958.80     34.87 o 
   3   4   4      177.64      191.41      4.88 o 
   4   4   4       48.20       57.45      2.62 o 
   5   4   4      737.41      762.22     19.78 o 
   6   4   4        1.17        1.17      1.00 o 
   7   4   4       42.04       39.15      2.42 o 
   8   4   4      480.21      461.47      6.98 o 
   9   4   4       19.39       22.50      2.21 o 
  10   4   4       10.87       11.08      1.89 o 
  11   4   4        0.36        2.61      1.73 o 
  12   4   4        2.96        7.27      2.18 o 
  13   4   4        0.12        0.31      3.49 o 
 -13   5   4        9.90       12.50      3.42 o 
 -12   5   4        0.07        1.53      1.78 o 
 -11   5   4        2.80        1.26      1.67 o 
 -10   5   4       66.90       56.90      3.88 o 
  -9   5   4       30.95       28.53      2.53 o 
  -8   5   4       17.53       13.44      1.92 o 
  -7   5   4      152.22      141.82      4.38 o 
  -6   5   4        7.47        6.83      1.09 o 
  -5   5   4       23.38       26.72      1.55 o 
  -4   5   4      591.39      572.35     13.82 o 
  -3   5   4       29.00       24.53      1.45 o 
  -2   5   4      791.10      846.62     16.45 o 
  -1   5   4      617.62      626.44     16.04 o 
   0   5   4        1.26        1.36      0.65 o 
   1   5   4        0.05        0.24      0.51 o 
   2   5   4        1.49        1.03      0.61 o 
   3   5   4      180.50      178.05      6.97 o 
   4   5   4      160.91      152.88      6.62 o 
   5   5   4       54.46       51.11      2.43 o 
   6   5   4      753.81      745.38     17.51 o 
   7   5   4        0.10       -1.05      1.05 o 
   8   5   4       15.52       14.88      1.93 o 
   9   5   4        1.61        2.28      1.35 o 
  10   5   4        0.49       -0.60      1.53 o 
  11   5   4       37.26       42.29      4.03 o 
  12   5   4       10.47       13.16      3.69 o 
 -13   6   4        5.32        8.63      3.93 o 
 -12   6   4        0.03        2.68      2.13 o 
 -11   6   4       48.39       47.74      4.09 o 
 -10   6   4       40.84       38.10      3.56 o 
  -9   6   4        1.13        0.11      1.54 o 
  -8   6   4      360.88      297.82      8.88 o 
  -7   6   4      362.35      338.35     15.69 o 
  -6   6   4       16.15       17.63      1.80 o 
  -5   6   4      159.23      148.84      5.01 o 
  -4   6   4      123.42      123.46      4.04 o 
  -3   6   4      198.34      195.61      4.44 o 
  -2   6   4      254.53      251.11      6.79 o 
  -1   6   4       22.34       21.65      1.44 o 
   0   6   4       16.41       14.51      1.25 o 
   1   6   4        6.58        4.58      1.00 o 
   2   6   4       16.58       14.55      1.30 o 
   3   6   4        1.91        1.17      0.95 o 
   4   6   4       71.92       70.36      3.58 o 
   5   6   4      199.12      185.86      4.34 o 
   6   6   4       32.53       31.74      2.62 o 
   7   6   4       40.75       40.19      3.00 o 
   8   6   4        0.60       -0.29      1.31 o 
   9   6   4       10.60       11.76      2.17 o 
  10   6   4        1.79        4.77      1.98 o 
  11   6   4       14.78       18.04      2.89 o 
 -12   7   4       17.59       22.73      3.61 o 
 -11   7   4        7.78        7.46      2.49 o 
 -10   7   4        2.02        2.00      1.88 o 
  -9   7   4        1.45        1.72      1.74 o 
  -8   7   4        7.03        7.40      2.03 o 
  -7   7   4       17.42       17.68      2.60 o 
  -6   7   4       87.62       74.67      3.44 o 
  -5   7   4       10.17        9.76      1.49 o 
  -4   7   4       55.66       59.41      2.59 o 
  -3   7   4      128.14      122.70      3.32 o 
  -2   7   4       59.60       51.11      2.23 o 
  -1   7   4       54.32       48.31      2.29 o 
   0   7   4        1.74        1.36      0.94 o 
   1   7   4       58.62       50.57      2.32 o 
   2   7   4       71.87       66.67      3.49 o 
   3   7   4      139.09      127.28      5.55 o 
   4   7   4      251.31      243.89     12.53 o 
   5   7   4       55.37       56.88      5.48 o 
   6   7   4       15.33       13.76      2.09 o 
   7   7   4        2.71        1.73      1.52 o 
   8   7   4        5.08        6.68      1.92 o 
   9   7   4        4.28       11.07      2.32 o 
  10   7   4        5.81        5.22      2.14 o 
 -11   8   4        0.53       -0.93      2.20 o 
 -10   8   4        3.99        7.06      2.49 o 
  -9   8   4        0.50        0.47      1.74 o 
  -8   8   4        1.30        1.86      1.77 o 
  -7   8   4       15.17       15.31      2.60 o 
  -6   8   4       18.77       24.73      2.91 o 
  -5   8   4        0.76        1.85      1.17 o 
  -4   8   4        2.32        1.10      1.15 o 
  -3   8   4        7.49        7.64      1.38 o 
  -2   8   4       20.62       17.95      1.73 o 
  -1   8   4        0.07       -1.12      1.12 o 
   0   8   4        2.83        3.20      1.38 o 
   1   8   4      220.83      211.75     13.32 o 
   2   8   4      558.23      524.83     32.25 o 
   3   8   4       87.41       73.15      5.20 o 
   4   8   4       11.37       11.70      2.25 o 
   5   8   4        0.05        0.42      1.63 o 
   6   8   4       24.86       28.26      3.24 o 
   7   8   4        0.00        2.14      1.90 o 
   8   8   4        1.27        3.07      2.38 o 
   9   8   4        4.84        5.83      2.58 o 
  -9   9   4        4.93        6.18      2.60 o 
  -8   9   4        5.53        5.74      2.30 o 
  -7   9   4       11.67       15.69      2.78 o 
  -6   9   4        4.59        3.16      2.06 o 
  -5   9   4        0.35        0.66      1.74 o 
  -4   9   4       61.76       64.50      7.14 o 
  -3   9   4       30.24       29.07      2.73 o 
  -2   9   4        2.60        2.47      1.66 o 
  -1   9   4        0.70        1.99      1.41 o 
   0   9   4        4.45        5.84      1.95 o 
   1   9   4       24.18       26.93      3.11 o 
   2   9   4       17.70       20.76      2.92 o 
   3   9   4       37.80       40.24      3.66 o 
   4   9   4       34.25       30.11      3.38 o 
   5   9   4       12.01       12.33      2.75 o 
   6   9   4        4.84        7.09      2.37 o 
   7   9   4        2.47        3.86      2.32 o 
   8   9   4        3.79        3.31      2.45 o 
  -7  10   4        1.39        5.63      2.88 o 
  -6  10   4        1.15        4.00      2.45 o 
  -5  10   4        0.70        0.71      2.05 o 
  -4  10   4        2.50        3.23      2.71 o 
  -3  10   4        5.45        9.20      3.28 o 
  -2  10   4       19.16       22.03      2.70 o 
  -1  10   4        2.86        3.95      1.90 o 
   0  10   4        0.01        1.68      1.81 o 
   1  10   4        0.38        1.10      1.70 o 
   2  10   4        0.06        0.64      1.82 o 
   3  10   4        0.21       -0.60      1.72 o 
   4  10   4        6.43       11.50      2.80 o 
   5  10   4        1.09        0.18      2.01 o 
   6  10   4        9.14       14.08      3.15 o 
  -4  11   4        8.94       12.04      4.15 o 
  -3  11   4        0.13       -0.09      2.87 o 
  -2  11   4        2.76        7.37      3.57 o 
  -1  11   4        6.76       10.63      3.14 o 
   0  11   4        1.57        2.12      2.25 o 
   1  11   4        0.47       -1.33      1.97 o 
   2  11   4        0.56       -0.49      2.21 o 
   3  11   4        0.26        1.50      2.30 o 
 -15   1   5        1.33        0.38      2.77 o 
 -14   1   5       28.09       31.46      3.56 o 
 -13   1   5        5.42        9.47      2.32 o 
 -12   1   5        0.09       -0.79      1.33 o 
 -11   1   5        0.23        0.83      1.33 o 
 -10   1   5        1.46        0.59      1.28 o 
  -9   1   5      144.75      141.67      3.22 o 
  -8   1   5      570.97      613.39      9.61 o 
  -7   1   5       11.00        9.54      0.88 o 
  -6   1   5      377.23      435.74     12.34 o 
  -5   1   5      963.24     1044.01     28.89 o 
  -4   1   5        3.16        2.77      0.53 o 
  -3   1   5        2.01        2.19      0.53 o 
  -2   1   5     3415.06     3500.18     78.21 o 
  -1   1   5     7171.49     7320.18    173.91 o 
   0   1   5    22815.97    21143.52    765.89 o 
   1   1   5     9259.58     9255.92    257.46 o 
   2   1   5      440.13      421.48     10.74 o 
   3   1   5        0.06        0.19      0.40 o 
   4   1   5      498.00      546.19      7.98 o 
   5   1   5       24.35       23.84      1.08 o 
   6   1   5      226.86      236.02      4.13 o 
   7   1   5       23.68       22.95      1.54 o 
   8   1   5        0.02       -0.21      1.05 o 
   9   1   5       99.06       97.87      3.76 o 
  10   1   5      148.89      145.67      5.62 o 
  11   1   5       87.98       76.74      5.67 o 
  12   1   5        4.60        6.95      2.34 o 
  13   1   5        0.20        0.86      2.12 o 
 -15   2   5        1.72        3.94      3.60 o 
 -14   2   5        1.36       -1.52      2.58 o 
 -13   2   5        0.75        0.37      1.95 o 
 -12   2   5       20.70       17.93      2.56 o 
 -11   2   5       31.04       27.43      2.56 o 
 -10   2   5      118.51      114.37      3.51 o 
  -9   2   5      559.81      544.67     11.90 o 
  -8   2   5      178.55      162.06      6.85 o 
  -7   2   5       44.15       52.22      2.37 o 
  -6   2   5      203.22      208.33      7.76 o 
  -5   2   5     2318.95     2669.85     76.18 o 
  -4   2   5     2615.75     2989.79     69.54 o 
  -3   2   5     2685.49     2853.67     50.95 o 
  -2   2   5      783.27      761.15     17.55 o 
  -1   2   5     2441.71     2565.74     80.54 o 
   0   2   5     1463.31     1529.15     43.59 o 
   1   2   5      106.05      114.61      3.75 o 
   2   2   5      245.19      231.10      6.81 o 
   3   2   5      212.76      232.40      6.07 o 
   4   2   5      261.07      286.58      5.70 o 
   5   2   5       74.77       81.60      2.07 o 
   6   2   5        3.43        3.40      0.97 o 
   7   2   5        6.52        6.82      1.28 o 
   8   2   5      248.43      240.77      4.83 o 
   9   2   5        3.77        3.36      1.51 o 
  10   2   5        0.87        1.38      1.49 o 
  11   2   5       38.13       43.27      3.36 o 
  12   2   5        2.19        3.89      2.13 o 
  13   2   5        0.47        0.00      2.13 o 
 -14   3   5        9.97        7.23      3.54 o 
 -13   3   5       33.31       39.31      5.65 o 
 -12   3   5       59.09       45.89      3.66 o 
 -11   3   5      144.20      119.24      4.89 o 
 -10   3   5       20.13       15.54      1.98 o 
  -9   3   5        0.16       -0.80      0.88 o 
  -8   3   5      184.79      176.96      5.21 o 
  -7   3   5       15.31       16.11      1.26 o 
  -6   3   5      149.70      166.41      5.09 o 
  -5   3   5        0.02        1.01      0.50 o 
  -4   3   5        5.04        6.26      0.62 o 
  -3   3   5      104.70       98.92      2.20 o 
  -2   3   5        0.00       -0.36      0.43 o 
  -1   3   5        4.57        7.79      0.60 o 
   0   3   5        0.28        0.53      0.40 o 
   1   3   5     1246.68     1321.44     42.17 o 
   2   3   5       97.35       97.37      4.17 o 
   3   3   5       10.22        7.99      0.78 o 
   4   3   5       21.00       18.32      1.43 o 
   5   3   5       12.47       12.62      1.31 o 
   6   3   5      204.51      189.68      4.02 o 
   7   3   5      144.60      140.25      3.74 o 
   8   3   5      329.00      334.05      5.91 o 
   9   3   5      110.62      113.38      4.30 o 
  10   3   5        2.76        2.46      1.59 o 
  11   3   5       15.70       14.43      2.34 o 
  12   3   5        0.19        1.69      1.86 o 
  13   3   5        1.17        1.34      2.46 o 
 -14   4   5        0.13        3.43      3.43 o 
 -13   4   5        6.03        7.62      2.82 o 
 -12   4   5        0.12       -0.12      2.01 o 
 -11   4   5       27.97       25.58      2.60 o 
 -10   4   5       37.82       39.23      2.84 o 
  -9   4   5        1.07        1.00      1.20 o 
  -8   4   5        5.95        4.02      1.27 o 
  -7   4   5        2.92        3.43      1.01 o 
  -6   4   5       16.53       14.12      1.20 o 
  -5   4   5        4.94        4.56      0.80 o 
  -4   4   5       36.17       38.66      1.55 o 
  -3   4   5      186.42      173.63      4.49 o 
  -2   4   5       29.99       30.47      1.32 o 
  -1   4   5      388.03      417.67     10.85 o 
   0   4   5       10.45       10.89      0.80 o 
   1   4   5       33.56       37.98      1.50 o 
   2   4   5       10.67       15.66      0.98 o 
   3   4   5      694.53      735.14     27.80 o 
   4   4   5      357.83      344.06      7.03 o 
   5   4   5       20.70       22.86      1.83 o 
   6   4   5      901.47      892.85     15.02 o 
   7   4   5      126.60      126.76      3.81 o 
   8   4   5       49.48       49.81      2.83 o 
   9   4   5       14.95       15.66      1.99 o 
  10   4   5        6.26        8.85      2.02 o 
  11   4   5        0.22       -0.32      1.57 o 
  12   4   5        5.62        4.74      2.14 o 
 -13   5   5       47.83       51.53      5.26 o 
 -12   5   5        2.19        2.91      2.40 o 
 -11   5   5        1.20        0.51      1.69 o 
 -10   5   5        0.51       -0.27      1.42 o 
  -9   5   5       66.59       57.79      3.16 o 
  -8   5   5       41.36       39.46      2.68 o 
  -7   5   5        5.90        6.11      1.41 o 
  -6   5   5       22.58       23.89      1.57 o 
  -5   5   5       33.95       39.96      1.73 o 
  -4   5   5       45.70       39.06      1.73 o 
  -3   5   5      219.61      235.18      5.03 o 
  -2   5   5        0.28        0.53      0.72 o 
  -1   5   5     1821.18     1889.15     77.87 o 
   0   5   5       10.76        9.54      0.96 o 
   1   5   5        1.52        1.67      0.61 o 
   2   5   5      244.75      220.15      6.97 o 
   3   5   5        4.68        6.46      1.14 o 
   4   5   5      938.93      950.47     34.38 o 
   5   5   5      338.17      322.43      8.96 o 
   6   5   5       77.75       78.57      3.11 o 
   7   5   5      118.61      120.65      3.82 o 
   8   5   5       16.41       15.98      1.99 o 
   9   5   5        2.28        1.11      1.35 o 
  10   5   5        3.21        4.55      1.88 o 
  11   5   5        1.32        0.80      2.21 o 
  12   5   5       13.45       11.24      3.16 o 
 -13   6   5        1.96        0.05      2.58 o 
 -12   6   5        3.18        0.24      1.94 o 
 -11   6   5        0.49        0.54      1.74 o 
 -10   6   5        0.23       -0.13      1.57 o 
  -9   6   5       12.45       10.20      2.22 o 
  -8   6   5      251.90      232.84      8.93 o 
  -7   6   5      588.91      535.06     18.34 o 
  -6   6   5       88.43       82.17      4.37 o 
  -5   6   5        7.12        6.78      1.20 o 
  -4   6   5        1.76        2.49      0.93 o 
  -3   6   5       75.99       76.31      3.01 o 
  -2   6   5      324.61      327.82      7.45 o 
  -1   6   5      104.31       98.99      3.66 o 
   0   6   5       46.75       51.72      2.87 o 
   1   6   5        0.00        0.35      0.78 o 
   2   6   5       76.04       72.31      2.95 o 
   3   6   5      122.09      119.07      4.24 o 
   4   6   5       68.03       66.75      2.73 o 
   5   6   5       84.98       80.18      3.31 o 
   6   6   5        2.03        1.28      1.14 o 
   7   6   5       27.66       24.86      2.60 o 
   8   6   5        3.01        1.90      1.55 o 
   9   6   5        0.60        1.29      1.61 o 
  10   6   5       10.24       11.93      2.44 o 
  11   6   5        3.79        3.44      2.46 o 
 -12   7   5       19.56       26.61      3.74 o 
 -11   7   5       36.35       31.62      3.76 o 
 -10   7   5        0.42        0.32      1.85 o 
  -9   7   5        2.47       -0.23      1.50 o 
  -8   7   5        0.02        0.09      1.54 o 
  -7   7   5        0.01        1.36      1.43 o 
  -6   7   5        3.69        5.06      1.57 o 
  -5   7   5        5.17        4.13      1.24 o 
  -4   7   5        6.68        4.80      1.33 o 
  -3   7   5      314.46      316.66      6.58 o 
  -2   7   5      264.86      273.66      4.98 o 
  -1   7   5       11.28       10.31      1.32 o 
   0   7   5        2.04        2.95      1.03 o 
   1   7   5       76.04       76.39      5.10 o 
   2   7   5       81.75       79.77      4.49 o 
   3   7   5        1.82        2.14      1.54 o 
   4   7   5      122.72      117.25      7.57 o 
   5   7   5       24.17       20.28      2.67 o 
   6   7   5       19.74       18.08      2.67 o 
   7   7   5        0.94        1.91      1.77 o 
   8   7   5        2.73        2.77      1.72 o 
   9   7   5        4.17        5.36      2.09 o 
  10   7   5       20.93       27.77      3.35 o 
 -11   8   5        8.23       11.69      2.89 o 
 -10   8   5        0.00       -1.01      1.91 o 
  -9   8   5        4.91        4.48      2.09 o 
  -8   8   5        0.08       -0.83      1.47 o 
  -7   8   5        0.79        0.91      1.64 o 
  -6   8   5        0.12        0.49      1.49 o 
  -5   8   5       57.90       58.02      3.41 o 
  -4   8   5       18.44       22.72      1.95 o 
  -3   8   5       75.73       84.50      2.95 o 
  -2   8   5        5.87        8.69      1.53 o 
  -1   8   5       14.01       12.31      1.66 o 
   0   8   5      102.71       97.37      3.79 o 
   1   8   5       23.78       29.23      3.03 o 
   2   8   5      106.39       91.54      4.44 o 
   3   8   5      204.31      203.73     13.88 o 
   4   8   5        3.42        3.52      1.83 o 
   5   8   5        1.20        1.86      1.72 o 
   6   8   5        0.12        0.39      1.73 o 
   7   8   5       15.07       17.33      2.86 o 
   8   8   5       10.99       14.06      2.89 o 
   9   8   5        9.06       16.64      3.10 o 
  -9   9   5        0.81        3.12      2.40 o 
  -8   9   5        7.08        9.25      2.44 o 
  -7   9   5        1.50        1.75      1.99 o 
  -6   9   5        1.96        2.69      1.76 o 
  -5   9   5        4.28        4.74      2.05 o 
  -4   9   5       24.89       24.50      2.83 o 
  -3   9   5      109.07      117.45      9.52 o 
  -2   9   5       59.37       64.21      3.52 o 
  -1   9   5       11.22       14.60      2.16 o 
   0   9   5        4.48        3.50      1.73 o 
   1   9   5       44.88       42.78      3.89 o 
   2   9   5       29.60       33.27      4.17 o 
   3   9   5       21.98       22.58      3.03 o 
   4   9   5        7.08        8.89      2.43 o 
   5   9   5       10.70       12.51      2.64 o 
   6   9   5        2.53        6.02      2.35 o 
   7   9   5        0.84        1.04      2.10 o 
   8   9   5       18.43       26.62      5.51 o 
  -7  10   5        2.17        4.58      2.61 o 
  -6  10   5        3.07        3.64      2.60 o 
  -5  10   5        0.83        2.36      2.79 o 
  -4  10   5        1.49        1.63      2.42 o 
  -3  10   5       42.81       44.13      4.48 o 
  -2  10   5        3.68        5.02      1.82 o 
  -1  10   5        6.01        5.51      2.15 o 
   0  10   5       20.23       21.29      3.08 o 
   1  10   5        0.16        0.17      1.74 o 
   2  10   5        3.29        2.67      2.01 o 
   3  10   5        0.55        0.44      1.90 o 
   4  10   5        0.53        1.68      2.19 o 
   5  10   5        0.10        0.56      2.12 o 
   6  10   5        0.53       -0.68      2.33 o 
  -4  11   5        0.61        3.91      3.25 o 
  -3  11   5        0.00        0.41      3.14 o 
  -2  11   5        1.77        1.04      3.00 o 
  -1  11   5        0.00        1.36      2.30 o 
   0  11   5        0.00       -0.31      2.07 o 
   1  11   5        0.20       -0.74      2.17 o 
   2  11   5        0.30        1.27      2.27 o 
   3  11   5        8.41       12.55      5.87 o 
 -15   0   6       10.44       14.29      4.36 o 
 -14   0   6       13.74       11.00      3.57 o 
 -13   0   6        0.51        2.17      2.42 o 
 -12   0   6       15.53       20.18      3.92 o 
 -11   0   6       99.98      103.48      6.44 o 
 -10   0   6        2.95        3.52      1.77 o 
  -9   0   6      916.66      936.47     40.27 o 
  -8   0   6       54.25       56.74      2.49 o 
  -7   0   6      190.66      162.74      6.05 o 
  -6   0   6        0.54        0.28      0.55 o 
  -5   0   6       46.61       48.68      2.08 o 
  -4   0   6     2787.76     2884.63    113.78 o 
  -3   0   6       11.47       13.48      0.88 o 
  -2   0   6     2581.32     2701.06    127.01 o 
  -1   0   6      967.25     1016.90     57.99 o 
   0   0   6     2170.27     2246.89    136.97 o 
   1   0   6       13.59       20.04      1.64 o 
   2   0   6      705.30      726.81     34.00 o 
   3   0   6     1638.27     1710.57     43.65 o 
   4   0   6      219.29      226.51      5.11 o 
   5   0   6     1836.11     2097.24     54.10 o 
   6   0   6      232.65      278.75      7.36 o 
   7   0   6      102.58       97.20      4.16 o 
   8   0   6       33.71       32.69      5.77 o 
   9   0   6       33.01       36.70      4.51 o 
  10   0   6       61.11       46.24      5.22 o 
  11   0   6       11.83        5.56      2.85 o 
  12   0   6        6.07        1.93      2.93 o 
  13   0   6       29.34       28.65      5.39 o 
 -15   1   6        0.13        0.23      2.50 o 
 -14   1   6       23.74       28.19      3.43 o 
 -13   1   6       14.00       15.04      2.59 o 
 -12   1   6        0.34        0.23      1.51 o 
 -11   1   6      166.63      159.09      4.82 o 
 -10   1   6      556.77      545.74     15.52 o 
  -9   1   6      770.70      767.01     14.07 o 
  -8   1   6       28.15       27.68      1.57 o 
  -7   1   6      166.20      164.37      3.46 o 
  -6   1   6       20.98       22.29      1.00 o 
  -5   1   6      344.97      366.02     10.60 o 
  -4   1   6       80.86       68.74      2.18 o 
  -3   1   6      651.34      677.25     15.97 o 
  -2   1   6      844.69      885.39     24.29 o 
  -1   1   6     1133.05     1243.99     38.12 o 
   0   1   6     7656.61     7772.15    238.26 o 
   1   1   6     2613.96     2578.47    100.04 o 
   2   1   6      608.71      618.53     20.09 o 
   3   1   6      844.05      897.16     25.17 o 
   4   1   6       91.77       98.61      1.95 o 
   5   1   6       98.79      105.89      2.36 o 
   6   1   6       87.74       83.47      2.30 o 
   7   1   6      142.42      147.57      4.09 o 
   8   1   6        3.99        4.96      1.45 o 
   9   1   6        4.80        3.51      1.49 o 
  10   1   6       54.47       52.29      3.88 o 
  11   1   6       13.34       11.88      2.56 o 
  12   1   6        2.66        2.50      1.99 o 
  13   1   6        1.18        0.65      2.25 o 
 -15   2   6        1.14        1.81      3.50 o 
 -14   2   6       20.68       23.29      3.97 o 
 -13   2   6       24.96       29.41      3.81 o 
 -12   2   6       26.57       27.21      3.05 o 
 -11   2   6      252.02      237.97      6.68 o 
 -10   2   6      319.91      302.76      6.04 o 
  -9   2   6      276.46      271.73      8.08 o 
  -8   2   6        6.90        5.47      0.99 o 
  -7   2   6      161.05      174.28      4.71 o 
  -6   2   6      221.48      233.83      8.69 o 
  -5   2   6        0.00        0.42      0.44 o 
  -4   2   6      852.84      931.33     19.71 o 
  -3   2   6      564.15      537.86     15.04 o 
  -2   2   6      265.99      271.87      7.42 o 
  -1   2   6      173.70      186.73      5.35 o 
   0   2   6      845.88      915.72     27.46 o 
   1   2   6      596.73      690.41     23.58 o 
   2   2   6      576.88      626.74     16.92 o 
   3   2   6      119.24      128.34      3.99 o 
   4   2   6        0.83        3.24      0.66 o 
   5   2   6       40.31       32.43      1.81 o 
   6   2   6       18.84       18.76      1.62 o 
   7   2   6       75.34       71.25      2.75 o 
   8   2   6        1.47        1.42      1.27 o 
   9   2   6       62.38       64.30      3.45 o 
  10   2   6        4.76        3.69      1.70 o 
  11   2   6       23.42       21.40      3.11 o 
  12   2   6        1.06        2.08      2.10 o 
  13   2   6        3.32        7.54      2.73 o 
 -14   3   6        0.12        0.28      3.01 o 
 -13   3   6        0.17       -0.84      1.90 o 
 -12   3   6       15.22       10.03      2.35 o 
 -11   3   6        3.26        4.14      1.85 o 
 -10   3   6       35.07       38.75      2.68 o 
  -9   3   6      211.63      171.98      4.50 o 
  -8   3   6       42.42       38.52      2.57 o 
  -7   3   6       33.06       29.26      1.57 o 
  -6   3   6        9.06        9.02      0.85 o 
  -5   3   6      328.52      356.88     10.42 o 
  -4   3   6        7.12       10.96      0.72 o 
  -3   3   6        1.70        2.32      0.55 o 
  -2   3   6      140.02      121.08      4.75 o 
  -1   3   6     1942.51     2032.53     63.00 o 
   0   3   6        9.85        9.15      0.72 o 
   1   3   6        8.17       17.09      1.10 o 
   2   3   6        7.83        3.88      0.75 o 
   3   3   6      318.50      287.81      8.85 o 
   4   3   6       12.01        9.94      1.23 o 
   5   3   6       86.07       81.36      3.88 o 
   6   3   6       80.66       76.57      2.80 o 
   7   3   6        0.68        0.22      1.10 o 
   8   3   6       20.45       19.89      2.10 o 
   9   3   6      141.21      142.32      4.79 o 
  10   3   6       82.86       84.86      4.00 o 
  11   3   6        9.79       12.43      2.38 o 
  12   3   6        0.11       -0.04      2.08 o 
 -14   4   6        8.62        9.82      4.15 o 
 -13   4   6       41.35       49.17      4.95 o 
 -12   4   6        0.02       -0.45      1.64 o 
 -11   4   6       46.64       40.94      3.53 o 
 -10   4   6        6.93       10.07      1.83 o 
  -9   4   6       23.43       21.97      2.22 o 
  -8   4   6       71.42       72.79      3.07 o 
  -7   4   6       34.48       34.01      1.97 o 
  -6   4   6        1.94        3.33      0.97 o 
  -5   4   6       98.69      103.38      2.60 o 
  -4   4   6      110.25      109.39      2.40 o 
  -3   4   6      176.69      175.12      4.72 o 
  -2   4   6       47.26       45.40      1.87 o 
  -1   4   6        0.01        0.62      0.44 o 
   0   4   6      443.72      482.22     15.86 o 
   1   4   6        0.59        2.49      0.60 o 
   2   4   6      674.20      673.16     23.62 o 
   3   4   6      185.49      185.14      6.03 o 
   4   4   6      179.85      191.12      6.96 o 
   5   4   6       25.49       24.48      1.89 o 
   6   4   6      713.45      725.94     12.05 o 
   7   4   6      512.95      485.77      7.11 o 
   8   4   6        5.88        6.02      1.55 o 
   9   4   6        3.21        4.01      1.52 o 
  10   4   6        5.78        5.38      1.88 o 
  11   4   6       15.80       16.89      2.67 o 
  12   4   6        0.05        0.68      1.95 o 
 -13   5   6        2.17        2.52      2.64 o 
 -12   5   6        1.02        0.42      2.14 o 
 -11   5   6        7.16        3.83      1.82 o 
 -10   5   6        8.84       10.15      1.92 o 
  -9   5   6       17.64       13.15      2.02 o 
  -8   5   6      133.24      111.03      5.03 o 
  -7   5   6       68.11       61.99      2.90 o 
  -6   5   6       43.03       43.80      2.19 o 
  -5   5   6       22.78       22.61      1.60 o 
  -4   5   6       94.24       95.88      2.51 o 
  -3   5   6      118.54      126.69      2.98 o 
  -2   5   6      626.83      651.01     26.22 o 
  -1   5   6        8.23        6.00      0.92 o 
   0   5   6      175.04      151.63      5.26 o 
   1   5   6        6.78        5.28      0.87 o 
   2   5   6      303.14      304.11     12.34 o 
   3   5   6      214.93      215.35     10.23 o 
   4   5   6       54.87       54.16      2.43 o 
   5   5   6      729.06      689.39     42.80 o 
   6   5   6       57.25       55.16      2.78 o 
   7   5   6      158.31      148.79      4.30 o 
   8   5   6        0.62        0.94      1.24 o 
   9   5   6        0.27       -0.52      1.28 o 
  10   5   6        0.07        0.18      1.68 o 
  11   5   6        7.57       11.23      2.88 o 
 -13   6   6        4.37        9.29      3.26 o 
 -12   6   6        0.00        0.13      2.41 o 
 -11   6   6        0.19        1.71      1.85 o 
 -10   6   6       21.88       22.57      2.90 o 
  -9   6   6       24.22       21.34      2.47 o 
  -8   6   6       37.23       46.01      3.10 o 
  -7   6   6        6.52        3.76      1.44 o 
  -6   6   6       37.31       39.98      2.58 o 
  -5   6   6      554.73      561.74     15.33 o 
  -4   6   6       25.52       27.83      1.76 o 
  -3   6   6       52.75       47.11      2.04 o 
  -2   6   6       11.28        9.76      1.23 o 
  -1   6   6       75.26       74.04      3.18 o 
   0   6   6       13.24       13.33      1.43 o 
   1   6   6        4.10        3.70      1.00 o 
   2   6   6      122.36      116.65      4.97 o 
   3   6   6      561.61      541.87     26.38 o 
   4   6   6       11.14       12.37      1.63 o 
   5   6   6        0.07       -0.98      0.98 o 
   6   6   6        0.88        0.61      1.15 o 
   7   6   6        3.19        4.71      1.50 o 
   8   6   6        8.38        9.77      2.03 o 
   9   6   6        0.58        2.23      1.74 o 
  10   6   6        1.06        1.95      1.98 o 
  11   6   6        0.14       -0.52      2.36 o 
 -12   7   6        0.68        2.99      2.80 o 
 -11   7   6        5.81       10.44      2.70 o 
 -10   7   6        2.74        1.83      1.81 o 
  -9   7   6        0.03       -1.43      1.43 o 
  -8   7   6        5.31        5.99      1.78 o 
  -7   7   6      519.47      509.32     15.62 o 
  -6   7   6      100.71       92.10      4.51 o 
  -5   7   6      111.14      109.26      5.89 o 
  -4   7   6      179.45      175.50      5.75 o 
  -3   7   6       99.27      102.58      3.36 o 
  -2   7   6       92.05       85.67      3.71 o 
  -1   7   6       61.42       57.09      2.53 o 
   0   7   6       94.35       94.31      3.08 o 
   1   7   6      104.97      119.28      6.59 o 
   2   7   6       63.71       52.57      2.95 o 
   3   7   6       20.94       17.08      2.08 o 
   4   7   6       19.74       17.26      2.48 o 
   5   7   6       67.97       66.20      5.73 o 
   6   7   6        0.53        1.06      1.56 o 
   7   7   6        9.07       11.00      2.43 o 
   8   7   6        0.31       -1.49      1.53 o 
   9   7   6        0.18        2.52      2.13 o 
  10   7   6        2.81        5.16      2.59 o 
 -11   8   6        1.54        3.64      2.46 o 
 -10   8   6        3.66        4.67      2.16 o 
  -9   8   6        0.54        1.83      1.85 o 
  -8   8   6       15.61       14.96      2.70 o 
  -7   8   6       14.53       11.95      2.35 o 
  -6   8   6       15.21       13.67      2.12 o 
  -5   8   6       33.88       32.39      3.06 o 
  -4   8   6       24.05       28.48      2.52 o 
  -3   8   6        3.91        7.59      1.51 o 
  -2   8   6        4.53        5.24      1.41 o 
  -1   8   6       26.47       28.19      2.25 o 
   0   8   6       22.70       18.06      2.55 o 
   1   8   6       45.86       45.41      3.49 o 
   2   8   6      269.41      268.31     18.11 o 
   3   8   6        7.11        6.53      2.00 o 
   4   8   6       15.69       17.44      2.71 o 
   5   8   6        0.08        0.71      1.73 o 
   6   8   6       15.48       21.17      3.03 o 
   7   8   6        9.22        8.09      2.45 o 
   8   8   6        0.07        1.62      2.03 o 
   9   8   6        6.19        5.24      2.50 o 
  -9   9   6        0.01        1.57      2.12 o 
  -8   9   6        2.90        3.21      2.11 o 
  -7   9   6       15.11       16.14      2.71 o 
  -6   9   6        2.97        6.43      1.99 o 
  -5   9   6        1.82        3.80      1.66 o 
  -4   9   6        1.38        2.16      2.14 o 
  -3   9   6        3.85        6.71      1.74 o 
  -2   9   6        0.01        0.72      1.48 o 
  -1   9   6       84.68       88.13      4.14 o 
   0   9   6      105.50      109.03      4.95 o 
   1   9   6        8.29        9.83      2.39 o 
   2   9   6        4.24        4.51      2.09 o 
   3   9   6        0.23        1.65      1.77 o 
   4   9   6       11.01       14.75      2.71 o 
   5   9   6        5.64        6.56      2.41 o 
   6   9   6        1.44        0.94      2.11 o 
   7   9   6        2.28        2.94      2.40 o 
  -7  10   6        9.24       12.91      3.29 o 
  -6  10   6        9.05        6.28      3.31 o 
  -5  10   6        0.60        2.53      2.79 o 
  -4  10   6        0.04        1.31      2.50 o 
  -3  10   6       55.88       58.98      5.10 o 
  -2  10   6       15.40       18.04      2.58 o 
  -1  10   6       14.15       16.88      2.83 o 
   0  10   6        4.05        5.93      2.29 o 
   1  10   6        1.98        3.79      2.12 o 
   2  10   6       17.69       15.25      2.97 o 
   3  10   6        0.40        1.21      2.08 o 
   4  10   6        0.21        1.24      2.07 o 
   5  10   6        6.87        7.11      2.69 o 
  -4  11   6        0.00        1.03      2.77 o 
  -3  11   6        1.82        3.59      3.49 o 
  -2  11   6        6.94       13.16      5.87 o 
  -1  11   6       33.65       36.92      4.04 o 
   0  11   6        7.17        9.52      2.82 o 
   1  11   6        0.12       -0.92      2.21 o 
   2  11   6        0.58        0.46      2.32 o 
 -15   1   7       36.58       44.38      5.09 o 
 -14   1   7        8.38        9.60      2.49 o 
 -13   1   7        0.09        0.15      1.73 o 
 -12   1   7       45.07       48.55      3.59 o 
 -11   1   7       72.51       63.43      3.29 o 
 -10   1   7      174.10      161.71      5.10 o 
  -9   1   7       46.62       51.30      2.46 o 
  -8   1   7       42.30       33.66      1.65 o 
  -7   1   7        0.08        0.24      0.56 o 
  -6   1   7       12.18       10.10      0.74 o 
  -5   1   7      254.97      240.97      6.46 o 
  -4   1   7       17.31       20.27      1.06 o 
  -3   1   7       95.90      105.63      2.54 o 
  -2   1   7      891.31      903.29     27.16 o 
  -1   1   7       59.77       54.52      1.91 o 
   0   1   7     1070.87     1054.17     36.49 o 
   1   1   7      360.45      382.48     14.82 o 
   2   1   7      141.43      123.43      5.07 o 
   3   1   7      147.71      168.82      5.27 o 
   4   1   7        2.65        5.99      0.73 o 
   5   1   7       49.66       49.98      1.78 o 
   6   1   7       17.00       15.11      1.51 o 
   7   1   7       48.33       44.24      2.66 o 
   8   1   7        0.88        1.60      1.27 o 
   9   1   7       28.38       25.90      2.96 o 
  10   1   7       10.36        8.80      2.19 o 
  11   1   7        6.57        6.26      2.16 o 
  12   1   7        1.09        2.92      2.16 o 
 -15   2   7        0.77       -3.05      3.05 o 
 -14   2   7        4.53        8.40      2.90 o 
 -13   2   7       11.09       15.74      3.16 o 
 -12   2   7        6.44        4.98      1.93 o 
 -11   2   7        5.96        6.83      1.66 o 
 -10   2   7        0.04        0.70      1.22 o 
  -9   2   7       36.29       37.12      2.35 o 
  -8   2   7       11.11       12.86      1.25 o 
  -7   2   7      294.25      287.89      7.08 o 
  -6   2   7       42.44       51.57      2.65 o 
  -5   2   7      761.80      750.23     23.73 o 
  -4   2   7        1.84        3.18      0.68 o 
  -3   2   7      381.01      386.93      9.66 o 
  -2   2   7      425.20      386.61      8.93 o 
  -1   2   7      105.62      106.20      2.49 o 
   0   2   7        1.69        2.94      0.61 o 
   1   2   7       13.43       12.84      0.93 o 
   2   2   7      989.42     1141.41     37.64 o 
   3   2   7        0.10        0.47      0.56 o 
   4   2   7        8.61       11.52      1.38 o 
   5   2   7      309.58      308.06      8.61 o 
   6   2   7       13.48       12.01      1.48 o 
   7   2   7      102.68      101.47      3.69 o 
   8   2   7        5.66        3.87      1.52 o 
   9   2   7        2.54        2.56      1.55 o 
  10   2   7        5.88        5.82      2.07 o 
  11   2   7        4.52        7.04      2.28 o 
  12   2   7        3.60        3.34      2.34 o 
 -14   3   7        2.36       -0.42      3.00 o 
 -13   3   7        4.05        4.97      2.07 o 
 -12   3   7       13.35       17.07      2.67 o 
 -11   3   7      213.48      193.52      6.14 o 
 -10   3   7       70.60       62.93      3.59 o 
  -9   3   7       20.80       19.24      2.03 o 
  -8   3   7       10.44        9.44      1.36 o 
  -7   3   7       65.88       64.73      3.78 o 
  -6   3   7       61.92       57.26      1.87 o 
  -5   3   7       51.10       53.91      1.43 o 
  -4   3   7      231.96      253.98      7.43 o 
  -3   3   7      157.72      157.62      3.91 o 
  -2   3   7      255.24      245.75      7.24 o 
  -1   3   7      128.43      142.62      5.60 o 
   0   3   7     2449.63     2824.60     83.63 o 
   1   3   7     5092.50     5333.97    188.83 o 
   2   3   7      147.89      140.21      4.01 o 
   3   3   7       51.21       48.33      2.17 o 
   4   3   7        0.12        1.08      0.81 o 
   5   3   7       79.69       80.09      2.76 o 
   6   3   7        1.05        1.10      1.08 o 
   7   3   7        0.16        0.03      1.12 o 
   8   3   7      219.76      224.12      5.10 o 
   9   3   7      106.94      105.05      4.37 o 
  10   3   7        4.29        5.63      1.88 o 
  11   3   7        5.60        4.57      2.22 o 
  12   3   7        0.48       -2.01      2.01 o 
 -14   4   7       11.50       12.22      4.86 o 
 -13   4   7        4.85        1.41      2.32 o 
 -12   4   7        0.55        0.25      1.73 o 
 -11   4   7       13.26       11.00      2.32 o 
 -10   4   7        8.31        8.25      1.68 o 
  -9   4   7      102.81       90.77      3.57 o 
  -8   4   7        0.16       -0.85      0.85 o 
  -7   4   7        6.01        5.30      1.17 o 
  -6   4   7       17.31       14.65      1.47 o 
  -5   4   7       21.96       20.09      1.58 o 
  -4   4   7       22.02       18.93      1.47 o 
  -3   4   7       31.34       29.91      1.42 o 
  -2   4   7      410.93      428.43     18.90 o 
  -1   4   7       23.69       27.30      1.15 o 
   0   4   7      122.84      119.75      4.44 o 
   1   4   7      382.82      367.73     12.77 o 
   2   4   7      316.56      338.43     10.90 o 
   3   4   7      143.86      137.41      4.66 o 
   4   4   7       44.09       44.82      2.19 o 
   5   4   7      246.26      229.89     10.83 o 
   6   4   7       36.73       30.91      2.31 o 
   7   4   7       46.35       46.16      2.74 o 
   8   4   7        6.30        5.50      1.60 o 
   9   4   7       40.59       36.46      3.12 o 
  10   4   7       70.39       76.87      4.16 o 
  11   4   7        0.50        0.01      1.74 o 
  12   4   7        1.16        1.77      2.29 o 
 -13   5   7        0.16       -0.20      2.34 o 
 -12   5   7        1.71        2.19      2.37 o 
 -11   5   7       47.62       43.23      3.79 o 
 -10   5   7        5.68        4.68      1.55 o 
  -9   5   7        9.71       11.61      1.94 o 
  -8   5   7       60.32       56.92      3.00 o 
  -7   5   7       10.05        7.44      1.39 o 
  -6   5   7       20.98       20.79      1.77 o 
  -5   5   7        1.08        1.36      0.89 o 
  -4   5   7      254.51      263.79      4.74 o 
  -3   5   7        6.51        6.91      1.04 o 
  -2   5   7      464.44      470.02     17.44 o 
  -1   5   7       47.45       49.64      2.32 o 
   0   5   7        0.07       -0.27      0.66 o 
   1   5   7       70.64       69.29      2.91 o 
   2   5   7        0.04        0.71      0.86 o 
   3   5   7       46.81       45.03      2.29 o 
   4   5   7       20.23       19.13      1.80 o 
   5   5   7      131.76      133.32      3.84 o 
   6   5   7       18.41       20.59      2.11 o 
   7   5   7       41.41       44.11      2.80 o 
   8   5   7       22.44       28.38      2.54 o 
   9   5   7        2.45        1.92      1.55 o 
  10   5   7       15.40       22.29      2.95 o 
  11   5   7        5.35        9.32      2.88 o 
 -13   6   7        1.40        5.18      3.03 o 
 -12   6   7        4.86        7.27      2.92 o 
 -11   6   7        0.52        1.57      1.80 o 
 -10   6   7        3.74        4.41      1.65 o 
  -9   6   7       39.83       33.43      2.86 o 
  -8   6   7       81.92       67.85      3.48 o 
  -7   6   7       66.67       65.30      3.23 o 
  -6   6   7      115.98      117.99      3.60 o 
  -5   6   7        3.23        2.57      1.17 o 
  -4   6   7      337.59      315.72      6.74 o 
  -3   6   7      429.81      380.03     15.21 o 
  -2   6   7      129.04      108.74      3.37 o 
  -1   6   7       56.42       58.26      2.39 o 
   0   6   7        0.04       -0.43      0.80 o 
   1   6   7       11.54       10.21      1.40 o 
   2   6   7        7.09        6.84      1.46 o 
   3   6   7        0.14       -0.39      1.09 o 
   4   6   7      238.16      233.61      8.25 o 
   5   6   7       34.74       35.30      2.47 o 
   6   6   7       27.30       27.52      2.37 o 
   7   6   7        0.01        1.74      1.26 o 
   8   6   7        1.12        2.00      1.54 o 
   9   6   7       27.96       31.29      3.64 o 
  10   6   7        2.63        1.68      2.04 o 
 -12   7   7        1.20        1.35      2.88 o 
 -11   7   7        1.40        1.32      2.09 o 
 -10   7   7        0.24       -0.02      1.70 o 
  -9   7   7        0.01       -1.47      1.58 o 
  -8   7   7       38.39       38.69      3.15 o 
  -7   7   7       13.03       15.17      2.18 o 
  -6   7   7       73.13       68.16      3.36 o 
  -5   7   7       17.86       16.94      1.93 o 
  -4   7   7       20.56       20.53      1.95 o 
  -3   7   7       71.36       71.28      2.65 o 
  -2   7   7       83.14       79.61      3.67 o 
  -1   7   7      109.41      104.51      4.63 o 
   0   7   7       37.88       36.64      2.23 o 
   1   7   7       44.90       42.97      2.77 o 
   2   7   7       20.20       24.02      2.34 o 
   3   7   7        0.24        0.77      1.24 o 
   4   7   7        6.54        5.46      1.61 o 
   5   7   7        1.87        3.42      1.59 o 
   6   7   7        6.15        8.62      2.25 o 
   7   7   7        4.52        6.25      2.08 o 
   8   7   7        8.81        8.99      2.45 o 
   9   7   7        0.72        0.81      2.01 o 
 -11   8   7        2.22        0.72      2.30 o 
 -10   8   7        6.65        4.99      2.45 o 
  -9   8   7        1.31        3.29      1.95 o 
  -8   8   7        7.49       11.47      2.46 o 
  -7   8   7        9.43       10.45      2.04 o 
  -6   8   7       10.66       11.17      2.04 o 
  -5   8   7        0.14        0.67      1.50 o 
  -4   8   7        1.13        2.34      1.40 o 
  -3   8   7       12.74       14.84      1.88 o 
  -2   8   7        0.32        1.21      1.18 o 
  -1   8   7        0.26        0.18      1.08 o 
   0   8   7        6.80        8.28      1.80 o 
   1   8   7       70.34       72.10      6.43 o 
   2   8   7       48.38       53.67      3.90 o 
   3   8   7       14.44       12.28      2.37 o 
   4   8   7        0.45        1.38      1.76 o 
   5   8   7       20.83       20.94      3.02 o 
   6   8   7        9.80       11.02      2.58 o 
   7   8   7       41.30       48.71      4.35 o 
   8   8   7       27.64       36.31      4.13 o 
  -9   9   7       13.58       20.29      3.35 o 
  -8   9   7        4.53        4.74      2.19 o 
  -7   9   7        4.90        8.23      2.36 o 
  -6   9   7       12.35       12.54      2.44 o 
  -5   9   7        0.24        0.82      1.97 o 
  -4   9   7        0.00        2.21      1.54 o 
  -3   9   7        3.57        4.37      1.94 o 
  -2   9   7       11.30       14.73      2.23 o 
  -1   9   7        0.06       -0.57      1.57 o 
   0   9   7       12.65        9.54      2.40 o 
   1   9   7        0.20        0.19      1.71 o 
   2   9   7       74.40       83.26      6.28 o 
   3   9   7       63.48       77.68      6.45 o 
   4   9   7        0.45       -0.22      1.82 o 
   5   9   7        1.26        0.82      2.17 o 
   6   9   7        0.06        1.80      2.19 o 
   7   9   7        0.30       -0.85      2.20 o 
  -7  10   7        1.55        2.71      3.07 o 
  -6  10   7        0.10        0.66      3.00 o 
  -5  10   7        1.42        6.30      3.20 o 
  -4  10   7        6.93        7.40      2.75 o 
  -3  10   7        0.44        0.83      1.90 o 
  -2  10   7       13.91       13.83      3.26 o 
  -1  10   7       19.22       22.71      3.22 o 
   0  10   7       19.28       20.33      3.11 o 
   1  10   7        4.98        5.34      2.28 o 
   2  10   7        0.20       -0.47      1.90 o 
   3  10   7        0.33       -1.46      2.07 o 
   4  10   7        3.86        9.36      2.85 o 
   5  10   7        0.13       -1.48      2.19 o 
  -3  11   7       20.01       23.48      7.49 o 
  -2  11   7       10.28       13.38      4.29 o 
  -1  11   7        1.01        1.97      2.70 o 
   0  11   7        0.72       -1.39      2.06 o 
   1  11   7        0.40        0.55      2.39 o 
 -15   0   8       32.34       45.95      6.22 o 
 -14   0   8        0.68       -2.48      2.48 o 
 -13   0   8       30.70       33.19      5.36 o 
 -12   0   8        0.10        0.84      2.19 o 
 -11   0   8        2.97        0.28      1.68 o 
 -10   0   8       55.58       55.40      3.87 o 
  -9   0   8      559.04      593.86     24.15 o 
  -8   0   8      117.07      111.85     11.23 o 
  -7   0   8      321.45      308.99     19.50 o 
  -6   0   8       20.39       26.73      1.47 o 
  -5   0   8       33.64       32.06      1.85 o 
  -4   0   8      272.56      297.13      9.76 o 
  -3   0   8     4797.64     5349.88    225.25 o 
  -2   0   8      614.78      569.15     30.06 o 
  -1   0   8      123.04      165.78      9.70 o 
   0   0   8      885.97      870.37     56.00 o 
   1   0   8     1184.38     1151.93     56.32 o 
   2   0   8      634.07      588.21     30.88 o 
   3   0   8        6.26        2.88      0.88 o 
   4   0   8     1070.46     1191.39     41.06 o 
   5   0   8      704.12      692.63     25.56 o 
   6   0   8       32.09       33.06      2.77 o 
   7   0   8       37.23       40.97      4.36 o 
   8   0   8       35.22       36.67      4.55 o 
   9   0   8       20.60       24.74      4.65 o 
  10   0   8        0.01        0.26      2.21 o 
  11   0   8       54.93       59.57      8.50 o 
  12   0   8        2.80        6.68      3.58 o 
 -15   1   8        0.36        3.34      2.88 o 
 -14   1   8        7.40        7.10      2.82 o 
 -13   1   8       16.31       22.07      3.01 o 
 -12   1   8       23.04       27.17      2.71 o 
 -11   1   8       77.15       71.77      4.12 o 
 -10   1   8      280.89      269.47     10.30 o 
  -9   1   8       10.23       11.28      1.54 o 
  -8   1   8        3.85        4.55      1.07 o 
  -7   1   8       45.82       41.22      1.67 o 
  -6   1   8      372.86      375.74      9.46 o 
  -5   1   8      662.11      724.95     19.24 o 
  -4   1   8       29.17       29.68      1.24 o 
  -3   1   8      230.07      236.66      7.48 o 
  -2   1   8       24.32       17.01      0.93 o 
  -1   1   8      854.26      925.24     31.31 o 
   0   1   8     3635.18     3720.34    120.80 o 
   1   1   8      690.79      688.24     22.92 o 
   2   1   8      267.39      237.29      7.26 o 
   3   1   8        3.65        4.87      0.70 o 
   4   1   8      105.81      115.25      3.66 o 
   5   1   8       21.49       17.95      1.69 o 
   6   1   8      385.71      364.23      9.36 o 
   7   1   8       46.12       45.19      2.71 o 
   8   1   8        0.14       -1.27      1.27 o 
   9   1   8        0.02        0.99      1.58 o 
  10   1   8       72.80       78.85      4.60 o 
  11   1   8        2.21        0.99      1.92 o 
  12   1   8        4.57        6.40      2.56 o 
 -15   2   8        6.77        8.18      3.27 o 
 -14   2   8       21.75       28.87      4.11 o 
 -13   2   8       12.73       11.56      2.46 o 
 -12   2   8       18.47       18.42      2.69 o 
 -11   2   8       25.74       24.52      2.82 o 
 -10   2   8       26.25       31.45      2.25 o 
  -9   2   8      413.82      417.54     12.17 o 
  -8   2   8       21.06       20.03      1.49 o 
  -7   2   8      360.04      368.31     15.78 o 
  -6   2   8       63.78       70.39      3.37 o 
  -5   2   8       17.28       14.63      1.07 o 
  -4   2   8     1085.75     1138.84     25.25 o 
  -3   2   8      443.53      430.99      9.95 o 
  -2   2   8     1091.27     1165.03     26.64 o 
  -1   2   8     1183.36     1249.08     33.53 o 
   0   2   8      441.78      467.50     11.41 o 
   1   2   8     1217.16     1229.89     31.80 o 
   2   2   8      324.86      304.26      8.66 o 
   3   2   8      291.31      297.39      9.51 o 
   4   2   8       19.72       17.46      1.48 o 
   5   2   8       13.34       10.04      1.31 o 
   6   2   8       19.96       18.78      1.76 o 
   7   2   8       88.85       95.68      3.27 o 
   8   2   8       12.25       13.71      2.08 o 
   9   2   8        1.05        0.35      1.54 o 
  10   2   8        2.23        0.94      1.79 o 
  11   2   8       14.08       13.91      2.83 o 
  12   2   8        3.52        3.03      2.43 o 
 -14   3   8        6.06        8.26      2.97 o 
 -13   3   8       25.78       28.71      3.51 o 
 -12   3   8        2.25        4.02      1.87 o 
 -11   3   8        7.72        9.64      2.24 o 
 -10   3   8       41.20       40.03      3.25 o 
  -9   3   8        4.96        2.82      1.27 o 
  -8   3   8      243.91      222.84      7.98 o 
  -7   3   8      358.98      336.09     16.31 o 
  -6   3   8       17.63       19.28      1.51 o 
  -5   3   8       65.07       64.95      2.29 o 
  -4   3   8        1.46        2.17      0.48 o 
  -3   3   8      209.59      197.34      4.67 o 
  -2   3   8       62.70       53.15      1.70 o 
  -1   3   8       51.29       44.43      1.81 o 
   0   3   8      867.17      973.90     27.38 o 
   1   3   8        2.03        1.93      0.88 o 
   2   3   8     1001.06     1005.22     33.41 o 
   3   3   8        3.36        2.19      0.89 o 
   4   3   8      175.46      156.80      3.62 o 
   5   3   8       32.75       27.64      1.95 o 
   6   3   8       26.51       24.13      2.24 o 
   7   3   8        3.19        3.67      1.39 o 
   8   3   8       96.38      100.42      4.11 o 
   9   3   8       14.00       11.28      2.14 o 
  10   3   8        0.44        1.41      1.87 o 
  11   3   8        3.03        4.63      2.34 o 
  12   3   8        5.60        6.05      2.71 o 
 -14   4   8        6.50       10.27      3.23 o 
 -13   4   8        1.15        2.70      2.10 o 
 -12   4   8        1.44        2.68      1.82 o 
 -11   4   8       25.09       26.11      3.08 o 
 -10   4   8       16.14       15.76      2.46 o 
  -9   4   8       35.00       34.00      2.60 o 
  -8   4   8       14.11       12.84      1.59 o 
  -7   4   8        8.17        7.50      1.32 o 
  -6   4   8       41.99       38.57      2.04 o 
  -5   4   8       65.07       62.71      2.39 o 
  -4   4   8      518.78      500.69     15.18 o 
  -3   4   8       62.03       72.15      2.15 o 
  -2   4   8        1.84        1.24      0.61 o 
  -1   4   8      113.17      115.33      3.42 o 
   0   4   8      207.36      189.10      5.26 o 
   1   4   8      383.39      403.15     13.44 o 
   2   4   8        0.05        1.23      0.84 o 
   3   4   8      103.01       97.08      2.96 o 
   4   4   8       96.81       90.04      4.93 o 
   5   4   8      184.57      197.52      6.88 o 
   6   4   8       52.17       51.38      2.73 o 
   7   4   8      109.48      111.92      4.19 o 
   8   4   8      134.95      121.58      4.13 o 
   9   4   8       53.91       50.05      3.60 o 
  10   4   8       52.44       54.95      3.85 o 
  11   4   8        0.85        2.45      2.21 o 
 -13   5   8        0.26        1.53      2.37 o 
 -12   5   8        0.00        2.34      1.83 o 
 -11   5   8        0.14        0.14      1.76 o 
 -10   5   8       23.08       22.39      2.48 o 
  -9   5   8       98.78       82.23      3.68 o 
  -8   5   8        0.17       -0.12      1.13 o 
  -7   5   8      158.10      137.82      5.79 o 
  -6   5   8      117.22      104.60      5.43 o 
  -5   5   8       86.10       79.03      3.11 o 
  -4   5   8       73.00       62.09      2.13 o 
  -3   5   8        2.41        2.72      0.84 o 
  -2   5   8       33.63       33.49      1.63 o 
  -1   5   8       30.22       31.87      1.83 o 
   0   5   8       11.99       13.22      1.37 o 
   1   5   8       96.74       94.04      3.68 o 
   2   5   8        0.15        0.50      0.89 o 
   3   5   8       74.36       71.39      3.32 o 
   4   5   8       41.79       44.87      2.50 o 
   5   5   8       60.37       61.79      2.84 o 
   6   5   8       40.99       36.87      2.50 o 
   7   5   8        2.48        1.37      1.30 o 
   8   5   8       12.12       12.31      2.00 o 
   9   5   8        0.98        1.16      1.63 o 
  10   5   8       20.75       28.63      3.64 o 
  11   5   8       20.85       28.30      3.89 o 
 -13   6   8        1.29        0.30      2.57 o 
 -12   6   8        0.56        0.66      2.43 o 
 -11   6   8        6.90        0.72      2.25 o 
 -10   6   8        1.57        1.76      1.48 o 
  -9   6   8       31.79       24.98      2.64 o 
  -8   6   8       25.11       17.79      2.30 o 
  -7   6   8       42.89       44.43      3.26 o 
  -6   6   8       94.92      103.74      4.09 o 
  -5   6   8       46.16       45.06      2.47 o 
  -4   6   8      810.65      801.58     18.84 o 
  -3   6   8      505.32      490.59     14.36 o 
  -2   6   8        1.67        3.04      1.10 o 
  -1   6   8       23.53       25.40      2.20 o 
   0   6   8       95.20       86.48      6.38 o 
   1   6   8       10.81       11.73      1.71 o 
   2   6   8        0.53        0.32      1.03 o 
   3   6   8        0.05        1.18      1.16 o 
   4   6   8       14.91       13.93      1.99 o 
   5   6   8       23.59       23.27      2.20 o 
   6   6   8       27.92       29.60      2.49 o 
   7   6   8        0.01        1.71      1.32 o 
   8   6   8        0.00       -1.21      1.34 o 
   9   6   8       15.69       18.85      2.75 o 
  10   6   8        0.21        1.14      2.21 o 
 -12   7   8        0.60       -0.23      2.55 o 
 -11   7   8        3.05        4.09      2.76 o 
 -10   7   8        0.23       -0.56      1.70 o 
  -9   7   8        0.74        1.62      1.61 o 
  -8   7   8        0.70        1.07      1.40 o 
  -7   7   8       45.52       42.55      3.12 o 
  -6   7   8        1.43        1.24      1.30 o 
  -5   7   8        0.13       -0.89      1.10 o 
  -4   7   8       54.81       56.30      2.72 o 
  -3   7   8       60.94       60.16      3.62 o 
  -2   7   8      117.02      118.57      5.75 o 
  -1   7   8       24.89       21.43      1.97 o 
   0   7   8       18.29       22.14      2.22 o 
   1   7   8        1.28        0.46      1.15 o 
   2   7   8        0.35        1.26      1.29 o 
   3   7   8       17.21       11.55      1.98 o 
   4   7   8        0.02       -1.09      1.09 o 
   5   7   8        1.05        1.91      1.36 o 
   6   7   8        7.63        7.93      2.18 o 
   7   7   8        5.29        6.45      2.29 o 
   8   7   8        0.12        0.99      2.00 o 
   9   7   8        0.03        0.47      2.22 o 
 -11   8   8        4.09        7.08      3.72 o 
 -10   8   8        0.03       -1.88      1.88 o 
  -9   8   8        0.10       -0.41      1.66 o 
  -8   8   8        0.30        0.11      1.49 o 
  -7   8   8       33.63       36.72      3.14 o 
  -6   8   8        5.85        7.49      1.82 o 
  -5   8   8        2.84        3.38      1.45 o 
  -4   8   8        1.02       -0.15      1.30 o 
  -3   8   8       11.11       12.01      2.00 o 
  -2   8   8        4.03        5.19      1.45 o 
  -1   8   8        7.79        9.89      1.66 o 
   0   8   8       22.31       22.49      2.46 o 
   1   8   8       38.44       35.14      2.84 o 
   2   8   8       34.53       31.63      3.28 o 
   3   8   8       19.11       22.03      2.92 o 
   4   8   8        0.01        0.75      1.60 o 
   5   8   8        0.07       -1.07      1.66 o 
   6   8   8        3.23        5.51      2.24 o 
   7   8   8        7.59        7.58      2.71 o 
   8   8   8        0.78        2.53      2.38 o 
  -9   9   8        0.17        2.21      2.24 o 
  -8   9   8        3.88        4.63      2.16 o 
  -7   9   8        3.19        3.62      2.11 o 
  -6   9   8        3.42        2.77      1.87 o 
  -5   9   8        2.36        2.40      2.10 o 
  -4   9   8        3.87        2.46      1.61 o 
  -3   9   8        2.27        2.34      1.53 o 
  -2   9   8       37.98       45.95      3.74 o 
  -1   9   8        7.21       12.12      2.52 o 
   0   9   8        9.23        8.56      2.37 o 
   1   9   8      167.12      177.77      8.53 o 
   2   9   8       15.43       13.59      2.78 o 
   3   9   8       51.66       55.04      6.22 o 
   4   9   8       37.17       39.30      4.10 o 
   5   9   8        7.36        6.27      2.56 o 
   6   9   8       10.10       12.34      3.05 o 
  -7  10   8        0.00       -0.44      2.71 o 
  -6  10   8        0.21        1.62      3.15 o 
  -5  10   8        0.13        2.30      2.41 o 
  -4  10   8        0.03       -1.28      2.25 o 
  -3  10   8       18.30       23.53      4.83 o 
  -2  10   8        7.59        8.88      2.99 o 
  -1  10   8        0.21        0.87      2.21 o 
   0  10   8       13.67       17.73      3.07 o 
   1  10   8       11.73       15.28      3.02 o 
   2  10   8        1.04        0.43      2.13 o 
   3  10   8        0.93       -0.34      2.11 o 
   4  10   8        3.59        6.11      2.76 o 
  -2  11   8        4.63        4.89      3.98 o 
  -1  11   8        1.11        4.27      3.71 o 
 -15   1   9        0.94        0.78      2.68 o 
 -14   1   9        0.42        1.71      2.56 o 
 -13   1   9        0.75       -1.81      1.90 o 
 -12   1   9        2.32        1.39      1.52 o 
 -11   1   9        0.01        1.15      1.29 o 
 -10   1   9      262.00      263.75      6.75 o 
  -9   1   9     1040.76     1052.58     22.41 o 
  -8   1   9      167.37      175.34      6.79 o 
  -7   1   9       22.79       19.03      1.55 o 
  -6   1   9      136.28      126.88      4.34 o 
  -5   1   9        2.64        1.56      0.68 o 
  -4   1   9        0.83        2.66      0.63 o 
  -3   1   9      238.68      283.62      9.35 o 
  -2   1   9      882.14      915.50     31.80 o 
  -1   1   9     3543.29     3809.94    123.85 o 
   0   1   9      101.85       96.45      2.86 o 
   1   1   9      201.01      219.93      7.95 o 
   2   1   9        1.66        0.98      0.55 o 
   3   1   9      318.34      297.08      7.44 o 
   4   1   9       82.19       80.07      3.83 o 
   5   1   9      149.07      138.34      4.68 o 
   6   1   9       56.12       51.41      2.65 o 
   7   1   9       20.55       20.14      2.52 o 
   8   1   9        1.01        1.23      1.51 o 
   9   1   9        0.72        1.83      1.68 o 
  10   1   9       25.45       28.16      3.44 o 
  11   1   9        0.92        1.29      1.99 o 
  12   1   9        0.00        0.61      2.12 o 
 -15   2   9        2.29        2.22      2.87 o 
 -14   2   9       12.85       15.97      3.56 o 
 -13   2   9        0.38        1.11      1.75 o 
 -12   2   9        4.17        4.28      1.92 o 
 -11   2   9        8.33        4.88      1.96 o 
 -10   2   9       34.22       37.97      2.73 o 
  -9   2   9       43.04       50.06      2.52 o 
  -8   2   9       60.50       57.21      2.42 o 
  -7   2   9      129.94      126.61      3.51 o 
  -6   2   9      873.79      909.98     29.86 o 
  -5   2   9     1740.22     1951.54     43.62 o 
  -4   2   9      181.47      182.29      4.33 o 
  -3   2   9       49.10       42.84      1.29 o 
  -2   2   9      306.69      340.17      8.62 o 
  -1   2   9      489.09      486.32     14.99 o 
   0   2   9     1493.34     1575.25     42.11 o 
   1   2   9      332.22      357.34     11.11 o 
   2   2   9       12.48        9.14      1.00 o 
   3   2   9       10.19       10.16      1.05 o 
   4   2   9       13.27       12.00      1.37 o 
   5   2   9        6.47        8.23      1.32 o 
   6   2   9      137.49      133.80      5.42 o 
   7   2   9        0.17       -0.06      1.33 o 
   8   2   9        3.31        1.91      1.45 o 
   9   2   9        0.43        0.00      1.60 o 
  10   2   9        5.58        3.98      2.08 o 
  11   2   9        0.33       -1.23      1.96 o 
  12   2   9        0.03        1.36      2.20 o 
 -14   3   9        6.02        7.94      3.00 o 
 -13   3   9        2.29        4.07      2.05 o 
 -12   3   9       42.48       40.44      3.69 o 
 -11   3   9        1.76        1.38      1.66 o 
 -10   3   9        1.76        0.26      1.41 o 
  -9   3   9      117.94      106.73      3.81 o 
  -8   3   9        6.37        4.35      1.17 o 
  -7   3   9       19.17       26.77      1.86 o 
  -6   3   9        6.16        6.31      1.10 o 
  -5   3   9      128.90      119.34      4.75 o 
  -4   3   9       10.31       10.71      0.99 o 
  -3   3   9      113.91      109.71      2.05 o 
  -2   3   9      180.53      194.67      2.74 o 
  -1   3   9      200.53      210.50      5.27 o 
   0   3   9      226.84      262.25      7.59 o 
   1   3   9      171.81      173.33      5.55 o 
   2   3   9       29.94       29.29      1.70 o 
   3   3   9       20.21       18.41      1.56 o 
   4   3   9       83.96       77.83      2.73 o 
   5   3   9        2.24        2.50      1.13 o 
   6   3   9      177.34      185.09      6.70 o 
   7   3   9      313.79      293.84     12.94 o 
   8   3   9       24.62       24.33      2.94 o 
   9   3   9        5.96        5.97      1.82 o 
  10   3   9        0.70        0.29      1.92 o 
  11   3   9        7.22        9.37      2.73 o 
 -14   4   9        0.04        2.65      3.05 o 
 -13   4   9        9.91       14.80      2.86 o 
 -12   4   9        0.57       -0.67      1.72 o 
 -11   4   9        3.01        3.22      1.80 o 
 -10   4   9        8.73       11.68      2.27 o 
  -9   4   9        8.08        9.01      2.06 o 
  -8   4   9      146.64      132.71      6.00 o 
  -7   4   9       31.14       32.70      2.10 o 
  -6   4   9        4.69        5.20      1.33 o 
  -5   4   9      379.56      344.51     11.87 o 
  -4   4   9      227.89      199.06      5.16 o 
  -3   4   9      259.86      259.01      9.03 o 
  -2   4   9       25.74       22.70      1.34 o 
  -1   4   9        6.76        5.10      0.87 o 
   0   4   9      231.54      242.43      8.87 o 
   1   4   9        0.34        0.17      0.70 o 
   2   4   9       21.92       24.53      1.74 o 
   3   4   9       86.83       88.95      3.44 o 
   4   4   9      251.07      229.11      8.27 o 
   5   4   9      395.89      367.60     12.04 o 
   6   4   9      201.01      187.25      5.40 o 
   7   4   9        2.06        2.81      1.43 o 
   8   4   9      127.53      126.70      4.26 o 
   9   4   9       52.10       52.04      3.65 o 
  10   4   9        1.98        1.69      2.17 o 
  11   4   9        0.04        2.15      2.14 o 
 -13   5   9       26.36       30.76      4.44 o 
 -12   5   9       13.75       16.58      2.98 o 
 -11   5   9       20.25       21.28      3.05 o 
 -10   5   9        0.04        1.10      1.62 o 
  -9   5   9       72.91       60.08      3.21 o 
  -8   5   9       87.00       70.91      3.00 o 
  -7   5   9       26.99       26.09      2.09 o 
  -6   5   9      155.48      150.61      5.27 o 
  -5   5   9        1.30       -0.09      0.94 o 
  -4   5   9        9.49        8.82      1.32 o 
  -3   5   9        4.45        4.04      0.91 o 
  -2   5   9        7.82        8.58      1.08 o 
  -1   5   9      100.92      100.22      4.43 o 
   0   5   9       86.17       78.25      3.30 o 
   1   5   9       48.32       44.39      2.52 o 
   2   5   9      264.02      245.66     13.64 o 
   3   5   9      466.72      430.75     13.73 o 
   4   5   9       17.15       15.28      1.80 o 
   5   5   9       22.23       25.19      2.23 o 
   6   5   9        0.02       -0.54      1.18 o 
   7   5   9       12.59       13.51      1.98 o 
   8   5   9        2.47        0.69      1.42 o 
   9   5   9       33.50       36.64      3.40 o 
  10   5   9        0.04       -0.68      1.72 o 
 -13   6   9        8.02        6.88      5.67 o 
 -12   6   9        1.57       -0.31      2.35 o 
 -11   6   9        4.51        3.65      2.13 o 
 -10   6   9        0.35       -0.31      1.64 o 
  -9   6   9        8.29        8.96      1.97 o 
  -8   6   9      104.87       92.84      3.93 o 
  -7   6   9       70.05       63.37      3.60 o 
  -6   6   9       36.11       34.83      2.41 o 
  -5   6   9        0.01        1.01      1.13 o 
  -4   6   9       69.18       66.63      2.96 o 
  -3   6   9      591.44      597.48     17.91 o 
  -2   6   9      325.86      308.11     16.04 o 
  -1   6   9        1.67        1.38      1.00 o 
   0   6   9        1.33        0.52      0.95 o 
   1   6   9        4.17        2.74      1.26 o 
   2   6   9        7.25        6.20      1.54 o 
   3   6   9        0.00       -0.16      1.29 o 
   4   6   9      100.86       95.30      5.00 o 
   5   6   9        3.01        3.82      1.56 o 
   6   6   9        6.61        7.75      1.63 o 
   7   6   9        0.03       -0.58      1.28 o 
   8   6   9        1.70        2.90      1.65 o 
   9   6   9        0.98       -0.27      1.77 o 
 -12   7   9        4.98        5.21      3.23 o 
 -11   7   9        0.00       -0.70      2.27 o 
 -10   7   9       16.71       22.76      2.85 o 
  -9   7   9        1.29        1.57      1.62 o 
  -8   7   9       37.61       38.98      3.12 o 
  -7   7   9      250.81      251.88      8.10 o 
  -6   7   9       78.01       79.79      3.67 o 
  -5   7   9        4.36        5.88      1.49 o 
  -4   7   9       39.49       37.18      2.76 o 
  -3   7   9        6.32        5.07      1.58 o 
  -2   7   9       24.59       23.95      2.11 o 
  -1   7   9       52.19       56.18      2.70 o 
   0   7   9       76.00       68.49      3.31 o 
   1   7   9      150.06      139.68      4.60 o 
   2   7   9       55.16       44.30      3.03 o 
   3   7   9       35.75       35.03      2.83 o 
   4   7   9        4.15        3.63      1.54 o 
   5   7   9        0.37        0.64      1.35 o 
   6   7   9        4.83        5.61      2.11 o 
   7   7   9       14.84       17.14      3.07 o 
   8   7   9       23.41       28.97      3.75 o 
   9   7   9        1.49        2.00      3.06 o 
 -10   8   9        1.45        1.16      2.09 o 
  -9   8   9        5.99        7.85      2.42 o 
  -8   8   9        1.53        4.03      1.82 o 
  -7   8   9        0.34        0.63      1.50 o 
  -6   8   9        4.56        4.08      1.63 o 
  -5   8   9        0.09        1.23      1.46 o 
  -4   8   9        0.10       -0.35      1.34 o 
  -3   8   9        3.75        4.90      1.61 o 
  -2   8   9       31.74       31.50      2.74 o 
  -1   8   9       62.34       57.87      3.30 o 
   0   8   9       22.72       29.03      2.75 o 
   1   8   9        3.47        4.30      1.65 o 
   2   8   9       15.99       16.31      2.27 o 
   3   8   9        0.00        0.37      1.69 o 
   4   8   9        0.54        0.90      1.81 o 
   5   8   9        0.14       -0.14      1.74 o 
   6   8   9       22.30       27.60      3.64 o 
   7   8   9        0.78        2.48      2.32 o 
  -9   9   9        0.67        1.48      2.27 o 
  -8   9   9        0.00        2.46      2.09 o 
  -7   9   9        0.27        0.66      2.07 o 
  -6   9   9       17.72       24.13      3.18 o 
  -5   9   9        0.03        0.58      1.79 o 
  -4   9   9        2.21        3.76      1.63 o 
  -3   9   9        0.21       -0.58      1.38 o 
  -2   9   9        0.23        2.51      1.73 o 
  -1   9   9        0.33        1.34      2.02 o 
   0   9   9        1.03        0.63      1.83 o 
   1   9   9       29.76       34.63      3.72 o 
   2   9   9       88.87      101.18      9.44 o 
   3   9   9        0.00        0.10      1.89 o 
   4   9   9        2.91        3.39      2.25 o 
   5   9   9        1.62        0.43      2.01 o 
   6   9   9        0.11       -0.19      2.26 o 
  -6  10   9        8.04        9.92      3.79 o 
  -5  10   9        1.07        0.71      3.15 o 
  -4  10   9        0.75       -0.45      2.35 o 
  -3  10   9       27.12       32.19      4.32 o 
  -2  10   9        0.00       -2.20      2.20 o 
  -1  10   9        0.52       -1.96      1.96 o 
   0  10   9        1.35        2.31      2.09 o 
   1  10   9       16.77       18.23      3.68 o 
   2  10   9        5.43        6.27      2.71 o 
   3  10   9        4.61        4.44      2.55 o 
 -15   0  10        1.68        4.86      5.67 o 
 -14   0  10       48.12       60.25      6.44 o 
 -13   0  10      202.55      227.32     10.32 o 
 -12   0  10       50.25       48.02      4.18 o 
 -11   0  10        0.08       -1.57      1.64 o 
 -10   0  10      414.05      430.87     15.74 o 
  -9   0  10      299.52      265.38     11.15 o 
  -8   0  10       37.94       41.64      3.06 o 
  -7   0  10       97.10      106.84      4.87 o 
  -6   0  10       22.42       17.24      2.10 o 
  -5   0  10     2104.58     2314.29     84.44 o 
  -4   0  10       27.99       32.41      1.61 o 
  -3   0  10     1904.40     2067.69    101.48 o 
  -2   0  10     3308.17     3449.73    174.57 o 
  -1   0  10       23.88       29.25      2.31 o 
   0   0  10       19.19       18.41      1.50 o 
   1   0  10     1425.59     1434.15     73.50 o 
   2   0  10       31.78       35.48      1.99 o 
   3   0  10       56.14       60.08      4.18 o 
   4   0  10       51.56       52.86      2.50 o 
   5   0  10        4.37        5.35      2.19 o 
   6   0  10      107.51      108.05      6.38 o 
   7   0  10       26.58       27.03      4.06 o 
   8   0  10        8.04        6.43      2.82 o 
   9   0  10       49.45       52.07      5.79 o 
  10   0  10      150.81      145.77     11.64 o 
  11   0  10       10.78       12.41      3.83 o 
 -15   1  10       27.02       30.50      4.75 o 
 -14   1  10        3.42        2.69      2.55 o 
 -13   1  10       26.44       24.93      3.23 o 
 -12   1  10        1.15       -1.13      1.32 o 
 -11   1  10        1.59        0.78      1.30 o 
 -10   1  10      518.96      520.51     15.84 o 
  -9   1  10       56.52       56.71      2.65 o 
  -8   1  10       27.37       27.06      1.94 o 
  -7   1  10       27.84       23.22      1.70 o 
  -6   1  10        7.89       12.20      1.31 o 
  -5   1  10      608.85      613.21     10.95 o 
  -4   1  10      274.02      279.61     10.00 o 
  -3   1  10      641.33      760.65     26.27 o 
  -2   1  10      404.27      415.54     14.95 o 
  -1   1  10      196.44      208.93      7.31 o 
   0   1  10       17.59       17.34      1.05 o 
   1   1  10       63.29       60.04      2.87 o 
   2   1  10      475.08      475.37     18.52 o 
   3   1  10        3.66        2.88      0.80 o 
   4   1  10       54.87       50.04      2.18 o 
   5   1  10        2.65        4.79      1.12 o 
   6   1  10       84.44       92.03      4.14 o 
   7   1  10        1.53        2.54      1.56 o 
   8   1  10       20.86       18.67      2.67 o 
   9   1  10       13.04       13.95      2.63 o 
  10   1  10       31.83       36.48      3.83 o 
  11   1  10       14.54       16.46      3.17 o 
 -15   2  10        2.62        3.39      2.92 o 
 -14   2  10        3.33        2.06      2.45 o 
 -13   2  10       18.52       18.91      3.00 o 
 -12   2  10        0.11       -0.65      1.60 o 
 -11   2  10        0.70        0.91      1.64 o 
 -10   2  10        6.01        5.07      1.60 o 
  -9   2  10       27.49       23.23      2.26 o 
  -8   2  10        3.11        1.34      1.13 o 
  -7   2  10       24.03       27.09      1.80 o 
  -6   2  10       10.36       11.77      1.26 o 
  -5   2  10       10.53        5.59      0.90 o 
  -4   2  10       16.98       14.27      1.14 o 
  -3   2  10      458.30      473.26     12.22 o 
  -2   2  10      233.28      233.36      6.00 o 
  -1   2  10     3075.63     3311.24     85.50 o 
   0   2  10     1013.45     1049.38     29.78 o 
   1   2  10        6.98       14.79      2.01 o 
   2   2  10       53.35       62.86      2.60 o 
   3   2  10        2.01        2.15      0.99 o 
   4   2  10       54.53       53.40      3.21 o 
   5   2  10       35.49       36.66      2.19 o 
   6   2  10       24.13       23.61      2.00 o 
   7   2  10      130.51      117.90      4.27 o 
   8   2  10        6.57        6.39      2.02 o 
   9   2  10        0.66       -0.15      1.55 o 
  10   2  10        6.87        4.49      2.16 o 
  11   2  10        1.86        5.45      2.48 o 
 -14   3  10        7.96        9.51      2.67 o 
 -13   3  10        4.30        6.21      2.39 o 
 -12   3  10       39.87       36.55      3.60 o 
 -11   3  10       28.99       30.70      3.23 o 
 -10   3  10       37.39       33.11      2.73 o 
  -9   3  10      221.91      240.01      8.78 o 
  -8   3  10        1.17        1.00      1.22 o 
  -7   3  10      202.02      182.89      9.19 o 
  -6   3  10      461.96      450.67     16.59 o 
  -5   3  10      236.47      237.64     10.63 o 
  -4   3  10       27.51       33.35      1.80 o 
  -3   3  10      310.30      293.54      7.91 o 
  -2   3  10        1.27        1.06      0.60 o 
  -1   3  10        8.50        8.88      0.88 o 
   0   3  10       15.88       14.70      1.19 o 
   1   3  10      725.88      732.63     30.92 o 
   2   3  10        0.46        1.19      0.75 o 
   3   3  10        8.34        9.30      1.34 o 
   4   3  10       24.11       23.98      1.91 o 
   5   3  10       68.26       63.78      2.81 o 
   6   3  10      271.47      264.64      9.38 o 
   7   3  10       36.43       40.73      2.73 o 
   8   3  10        4.99        6.96      1.82 o 
   9   3  10        0.06       -1.07      1.75 o 
  10   3  10       16.73       20.54      3.29 o 
  11   3  10        8.67       14.10      3.08 o 
 -14   4  10       14.39       18.77      3.29 o 
 -13   4  10       24.65       29.19      3.64 o 
 -12   4  10        8.43        3.37      1.99 o 
 -11   4  10       25.83       24.76      3.09 o 
 -10   4  10       28.93       32.04      3.24 o 
  -9   4  10       96.39       91.75      3.81 o 
  -8   4  10        1.10        0.70      1.05 o 
  -7   4  10      192.65      173.36      5.67 o 
  -6   4  10       21.16       20.67      1.84 o 
  -5   4  10      195.89      208.18      7.17 o 
  -4   4  10      468.84      451.13     26.95 o 
  -3   4  10        0.73        1.46      0.73 o 
  -2   4  10       10.91       10.48      1.07 o 
  -1   4  10       46.15       45.44      2.17 o 
   0   4  10        0.34        0.23      0.69 o 
   1   4  10       55.54       55.31      2.00 o 
   2   4  10      168.80      153.64      6.20 o 
   3   4  10       15.22       14.31      1.63 o 
   4   4  10       63.88       59.53      3.27 o 
   5   4  10      216.57      208.86      4.83 o 
   6   4  10      189.88      201.22      7.64 o 
   7   4  10       15.27       18.05      2.20 o 
   8   4  10       24.19       30.88      2.95 o 
   9   4  10        4.02        3.96      1.87 o 
  10   4  10       15.37       19.95      3.35 o 
 -13   5  10        6.96       11.36      2.87 o 
 -12   5  10        2.23       -0.04      1.89 o 
 -11   5  10       15.68       13.13      2.63 o 
 -10   5  10       10.21        5.86      2.04 o 
  -9   5  10       30.41       29.17      3.08 o 
  -8   5  10       19.24       18.39      2.03 o 
  -7   5  10        0.64        0.26      1.07 o 
  -6   5  10      120.15      112.46      3.53 o 
  -5   5  10       52.45       47.58      2.61 o 
  -4   5  10        0.87        1.14      1.00 o 
  -3   5  10       17.19       15.79      1.51 o 
  -2   5  10      245.63      233.32     11.25 o 
  -1   5  10       45.93       42.85      2.79 o 
   0   5  10       68.25       62.74      2.49 o 
   1   5  10        2.48        2.86      1.14 o 
   2   5  10       21.00       19.64      2.11 o 
   3   5  10      200.00      195.64      5.46 o 
   4   5  10       11.87        9.59      1.61 o 
   5   5  10        1.24        1.68      1.21 o 
   6   5  10       11.65       10.40      1.78 o 
   7   5  10        0.62        0.03      1.26 o 
   8   5  10       61.58       67.95      3.68 o 
   9   5  10        0.87        3.52      1.95 o 
  10   5  10        0.17        1.14      2.03 o 
 -12   6  10        1.34        1.54      2.30 o 
 -11   6  10        1.90        7.22      2.35 o 
 -10   6  10        1.39        0.82      1.79 o 
  -9   6  10        2.18        5.32      1.72 o 
  -8   6  10        0.04        1.75      1.57 o 
  -7   6  10       37.38       35.57      2.51 o 
  -6   6  10      280.20      282.77      5.58 o 
  -5   6  10       36.46       34.65      2.38 o 
  -4   6  10       73.62       70.87      2.99 o 
  -3   6  10      742.85      750.27     22.14 o 
  -2   6  10       30.25       26.22      2.06 o 
  -1   6  10       21.56       22.70      1.92 o 
   0   6  10      101.53       99.52      3.66 o 
   1   6  10       21.05       17.27      2.00 o 
   2   6  10      114.38      106.74      4.28 o 
   3   6  10        0.08        0.14      1.18 o 
   4   6  10        0.13        1.16      1.34 o 
   5   6  10       55.31       55.06      3.39 o 
   6   6  10        4.81        6.03      1.83 o 
   7   6  10       10.13       13.13      2.33 o 
   8   6  10        0.38        1.14      1.58 o 
   9   6  10        2.13        3.69      2.14 o 
 -11   7  10        1.49       -1.39      2.29 o 
 -10   7  10        0.20        0.03      1.91 o 
  -9   7  10       21.96       23.46      2.76 o 
  -8   7  10       72.58       60.49      3.65 o 
  -7   7  10      181.27      192.40      6.60 o 
  -6   7  10        0.08        0.36      1.28 o 
  -5   7  10        3.33        4.22      1.59 o 
  -4   7  10        5.81        8.17      1.76 o 
  -3   7  10       83.20       82.22      4.53 o 
  -2   7  10      142.87      136.12      7.13 o 
  -1   7  10       67.81       74.61      3.42 o 
   0   7  10      164.59      160.15      8.57 o 
   1   7  10       28.01       20.53      2.36 o 
   2   7  10        8.50        6.60      1.71 o 
   3   7  10       16.41       18.17      2.35 o 
   4   7  10        0.00        0.07      1.35 o 
   5   7  10        1.44        1.24      1.47 o 
   6   7  10        6.15       10.64      2.17 o 
   7   7  10        7.81        6.60      2.54 o 
   8   7  10        3.62        3.48      2.44 o 
 -10   8  10       13.38       19.92      3.96 o 
  -9   8  10       15.58       19.90      2.82 o 
  -8   8  10        0.72        0.40      1.54 o 
  -7   8  10       23.44       29.47      2.92 o 
  -6   8  10        3.36        5.00      1.79 o 
  -5   8  10       11.24       15.03      2.31 o 
  -4   8  10       19.09       20.69      2.55 o 
  -3   8  10        0.03       -0.88      1.35 o 
  -2   8  10       57.91       61.66      4.53 o 
  -1   8  10        1.16        2.25      1.50 o 
   0   8  10        0.00        1.18      1.42 o 
   1   8  10        5.76        6.85      1.83 o 
   2   8  10       24.80       24.79      2.76 o 
   3   8  10        1.58        2.19      1.82 o 
   4   8  10        0.60       -0.47      1.81 o 
   5   8  10       30.11       33.21      3.84 o 
   6   8  10       11.26       14.23      2.94 o 
   7   8  10        2.48        3.97      2.47 o 
  -9   9  10        0.00       -3.04      4.25 o 
  -8   9  10        0.09        2.00      2.41 o 
  -7   9  10       50.61       67.80      4.84 o 
  -6   9  10        4.42        5.25      2.16 o 
  -5   9  10        1.12       -0.17      1.52 o 
  -4   9  10        3.67        6.88      1.92 o 
  -3   9  10        0.00        0.39      1.47 o 
  -2   9  10        5.97        6.97      2.57 o 
  -1   9  10        9.34        9.16      2.33 o 
   0   9  10       43.77       42.30      3.97 o 
   1   9  10       10.18        6.92      2.40 o 
   2   9  10       14.59        9.14      2.64 o 
   3   9  10       18.89       20.53      3.65 o 
   4   9  10        3.99        5.34      2.52 o 
   5   9  10        4.62        7.37      2.73 o 
  -6  10  10        0.33       -0.48      2.09 o 
  -5  10  10       21.37       28.50      4.92 o 
  -4  10  10       12.17       10.19      2.64 o 
  -3  10  10       20.35       25.31      4.13 o 
  -2  10  10        3.45        6.77      3.69 o 
  -1  10  10        0.44        2.78      2.41 o 
   0  10  10        0.26        2.72      2.54 o 
   1  10  10       10.57       12.32      2.87 o 
   2  10  10       37.39       39.92      4.43 o 
   3  10  10        0.19        2.63      5.06 o 
 -15   1  11        3.49        6.49      3.24 o 
 -14   1  11       24.50       32.26      4.40 o 
 -13   1  11        4.84        5.34      2.16 o 
 -12   1  11        3.40        4.38      1.94 o 
 -11   1  11       48.87       50.61      2.95 o 
 -10   1  11      256.51      247.87     11.03 o 
  -9   1  11       38.33       45.30      2.52 o 
  -8   1  11        2.02        2.07      1.07 o 
  -7   1  11       78.52       84.32      2.81 o 
  -6   1  11        3.25        4.20      1.03 o 
  -5   1  11      133.96      128.85      3.66 o 
  -4   1  11       96.03      104.47      3.92 o 
  -3   1  11      108.05      109.74      3.93 o 
  -2   1  11      371.90      388.84     12.83 o 
  -1   1  11      450.51      471.05     16.39 o 
   0   1  11      375.87      352.34     14.00 o 
   1   1  11        2.23        3.10      0.72 o 
   2   1  11        0.65        1.80      0.78 o 
   3   1  11       61.54       61.59      2.78 o 
   4   1  11       67.60       71.59      2.62 o 
   5   1  11      190.20      181.49      5.36 o 
   6   1  11        4.03        2.59      1.60 o 
   7   1  11        0.47        0.84      1.53 o 
   8   1  11        5.87        5.91      2.00 o 
   9   1  11       12.57        8.97      2.40 o 
  10   1  11        0.85        1.22      1.99 o 
  11   1  11        3.40        2.58      2.34 o 
 -14   2  11        0.10        0.94      2.41 o 
 -13   2  11       19.87       19.72      3.01 o 
 -12   2  11        0.76       -0.72      1.71 o 
 -11   2  11       14.14       15.32      2.21 o 
 -10   2  11      334.53      328.40     10.71 o 
  -9   2  11       17.87       17.51      2.16 o 
  -8   2  11      401.76      410.55     16.95 o 
  -7   2  11      290.58      303.72      7.61 o 
  -6   2  11       22.30       26.73      1.77 o 
  -5   2  11      264.04      278.98      6.70 o 
  -4   2  11      240.58      260.25      7.87 o 
  -3   2  11      303.74      327.02     11.23 o 
  -2   2  11     1108.85     1099.09     31.56 o 
  -1   2  11      427.14      435.41     14.57 o 
   0   2  11      923.47      981.38     25.75 o 
   1   2  11       51.57       56.08      1.98 o 
   2   2  11       21.45       23.57      1.93 o 
   3   2  11       68.17       68.93      2.65 o 
   4   2  11       23.95       26.86      1.94 o 
   5   2  11        9.56       11.40      1.82 o 
   6   2  11      124.37      124.14      4.21 o 
   7   2  11        1.48        2.06      1.64 o 
   8   2  11        1.93        0.78      1.75 o 
   9   2  11        0.95       -0.06      1.65 o 
  10   2  11        1.04        1.91      2.01 o 
  11   2  11        0.39       -0.66      2.11 o 
 -14   3  11        6.55        7.82      2.70 o 
 -13   3  11        4.00        4.85      2.21 o 
 -12   3  11        5.42        3.81      1.96 o 
 -11   3  11       47.19       40.28      3.58 o 
 -10   3  11       18.63       18.11      2.28 o 
  -9   3  11        1.68        0.29      1.25 o 
  -8   3  11      306.76      303.59     12.37 o 
  -7   3  11      180.62      175.95      5.69 o 
  -6   3  11        1.50        0.82      0.98 o 
  -5   3  11      125.41      130.16      6.34 o 
  -4   3  11        2.14        1.46      0.86 o 
  -3   3  11       45.08       47.12      1.76 o 
  -2   3  11       81.53       84.45      2.68 o 
  -1   3  11       77.51       77.33      2.12 o 
   0   3  11      102.06      114.53      4.17 o 
   1   3  11      114.36      106.72      3.80 o 
   2   3  11       30.58       31.83      2.11 o 
   3   3  11        0.28        0.10      0.90 o 
   4   3  11        0.17       -0.30      0.98 o 
   5   3  11       97.59      100.59      3.44 o 
   6   3  11      233.02      230.27     10.03 o 
   7   3  11       16.22       15.14      2.10 o 
   8   3  11        0.63       -0.27      1.76 o 
   9   3  11        0.07        0.54      1.95 o 
  10   3  11        0.05       -0.09      2.12 o 
 -14   4  11       13.18       17.95      3.34 o 
 -13   4  11        3.71        3.55      2.28 o 
 -12   4  11        4.20        7.74      2.33 o 
 -11   4  11       10.12       11.02      2.38 o 
 -10   4  11       28.82       24.07      2.99 o 
  -9   4  11        3.79        4.50      1.61 o 
  -8   4  11        7.05        5.02      1.62 o 
  -7   4  11        3.08        2.11      1.17 o 
  -6   4  11      443.32      426.57     16.44 o 
  -5   4  11        3.18        4.79      1.20 o 
  -4   4  11       22.10       18.07      1.65 o 
  -3   4  11       54.19       50.46      2.16 o 
  -2   4  11       10.55        9.90      1.24 o 
  -1   4  11        2.04        1.66      0.88 o 
   0   4  11       10.02        8.24      1.28 o 
   1   4  11       89.31       83.80      3.73 o 
   2   4  11       79.46       70.93      2.74 o 
   3   4  11       46.64       44.92      2.44 o 
   4   4  11       83.57       65.22      2.89 o 
   5   4  11      121.84      115.99      4.78 o 
   6   4  11        5.79        5.42      1.59 o 
   7   4  11       62.75       62.07      3.35 o 
   8   4  11       11.46       12.27      2.33 o 
   9   4  11       85.54       90.82      5.18 o 
  10   4  11        1.07        1.07      2.24 o 
 -13   5  11        2.41        1.97      2.34 o 
 -12   5  11        5.03        9.04      2.59 o 
 -11   5  11       58.56       59.98      4.35 o 
 -10   5  11        1.51        0.31      1.68 o 
  -9   5  11       11.06       14.28      2.41 o 
  -8   5  11        2.92        2.45      1.31 o 
  -7   5  11       33.67       29.15      2.25 o 
  -6   5  11        5.14        4.72      1.40 o 
  -5   5  11        5.73        5.03      1.37 o 
  -4   5  11      259.34      254.39     10.12 o 
  -3   5  11      142.12      133.73      5.41 o 
  -2   5  11       47.99       41.79      2.46 o 
  -1   5  11        2.40        1.91      1.00 o 
   0   5  11        3.03        3.02      1.07 o 
   1   5  11       31.12       33.72      2.45 o 
   2   5  11      131.81      121.12      4.83 o 
   3   5  11      113.60      102.38      5.30 o 
   4   5  11       43.96       43.79      2.66 o 
   5   5  11        9.80       10.46      1.83 o 
   6   5  11        0.11       -0.45      1.28 o 
   7   5  11       20.35       22.42      2.48 o 
   8   5  11       12.19       10.78      2.36 o 
   9   5  11        7.85        7.62      2.32 o 
 -12   6  11        5.51        8.57      2.67 o 
 -11   6  11       15.40       19.99      3.20 o 
 -10   6  11       13.14       15.89      2.81 o 
  -9   6  11        8.58        6.96      2.11 o 
  -8   6  11        3.93        5.16      1.57 o 
  -7   6  11        2.77        3.65      1.42 o 
  -6   6  11      129.63      123.87      3.96 o 
  -5   6  11       24.51       22.49      2.09 o 
  -4   6  11      318.86      310.78      9.55 o 
  -3   6  11      178.84      171.92      4.89 o 
  -2   6  11      162.09      163.69      6.20 o 
  -1   6  11      106.82       84.76      4.06 o 
   0   6  11        1.78        4.60      1.44 o 
   1   6  11        3.31        5.69      1.58 o 
   2   6  11        4.45        6.14      1.61 o 
   3   6  11       23.13       23.17      2.44 o 
   4   6  11       19.52       21.59      2.51 o 
   5   6  11        3.63        4.03      1.65 o 
   6   6  11        0.55       -0.76      1.39 o 
   7   6  11       13.45       14.69      2.53 o 
   8   6  11       12.03       11.44      2.53 o 
   9   6  11        1.77        5.15      2.87 o 
 -11   7  11        1.42        0.88      2.22 o 
 -10   7  11       14.19       16.72      2.99 o 
  -9   7  11        7.52        8.03      2.31 o 
  -8   7  11       25.24       32.62      3.06 o 
  -7   7  11       21.09       26.69      2.48 o 
  -6   7  11       53.89       55.97      3.11 o 
  -5   7  11        0.02        1.47      1.41 o 
  -4   7  11        1.77       -0.17      1.33 o 
  -3   7  11        0.07        1.35      1.37 o 
  -2   7  11      112.44      106.97      4.12 o 
  -1   7  11        0.24       -0.39      1.24 o 
   0   7  11       71.59       66.03      3.41 o 
   1   7  11        0.00        0.48      1.30 o 
   2   7  11        4.06        6.42      1.72 o 
   3   7  11        2.99        5.21      1.67 o 
   4   7  11        5.12        9.47      2.08 o 
   5   7  11       19.22       24.84      2.85 o 
   6   7  11        1.98        0.92      1.70 o 
   7   7  11        0.48        0.66      2.21 o 
   8   7  11        4.48        5.94      3.54 o 
 -10   8  11        0.12       -0.57      2.12 o 
  -9   8  11        0.60        0.83      1.80 o 
  -8   8  11        3.06        0.52      1.57 o 
  -7   8  11       21.88       20.15      3.00 o 
  -6   8  11        4.61        4.46      1.83 o 
  -5   8  11       12.47       11.12      2.08 o 
  -4   8  11        2.90        4.31      1.65 o 
  -3   8  11        0.83        2.95      1.52 o 
  -2   8  11        8.73        7.39      2.08 o 
  -1   8  11       14.48       21.28      2.90 o 
   0   8  11        2.40       -0.07      1.41 o 
   1   8  11        5.02        5.39      1.77 o 
   2   8  11       11.91       14.77      2.39 o 
   3   8  11        2.36        2.39      1.70 o 
   4   8  11        0.93        1.42      1.92 o 
   5   8  11        2.78        4.28      2.40 o 
   6   8  11        9.79       13.82      3.06 o 
  -8   9  11        3.72        7.69      2.70 o 
  -7   9  11        4.28        7.54      2.52 o 
  -6   9  11        0.03        1.40      2.39 o 
  -5   9  11        0.01        0.47      1.71 o 
  -4   9  11        0.95        1.67      1.75 o 
  -3   9  11        0.02        0.66      1.72 o 
  -2   9  11       15.82       16.58      2.77 o 
  -1   9  11        0.43        1.56      2.04 o 
   0   9  11        7.06       10.07      2.97 o 
   1   9  11        0.58        1.51      2.11 o 
   2   9  11       56.21       68.43      6.16 o 
   3   9  11       25.21       25.82      3.76 o 
   4   9  11        1.03        2.72      2.37 o 
  -5  10  11        0.25        0.89      2.29 o 
  -4  10  11        3.59        7.83      3.23 o 
  -3  10  11        1.01        3.32      2.79 o 
  -2  10  11        0.01        0.66      2.40 o 
  -1  10  11        5.20        6.16      3.11 o 
   0  10  11       18.40       17.19      4.01 o 
   1  10  11        8.66        9.04      3.37 o 
 -15   0  12        0.01        2.02      5.67 o 
 -14   0  12       95.14       88.04     11.33 o 
 -13   0  12        0.00        1.27      2.62 o 
 -12   0  12       14.47       19.64      3.29 o 
 -11   0  12     1007.38     1005.38     26.60 o 
 -10   0  12       86.60       73.51      5.29 o 
  -9   0  12       97.81      100.67      5.98 o 
  -8   0  12       26.14       21.73      2.63 o 
  -7   0  12      169.39      154.84      5.29 o 
  -6   0  12       52.50       55.60      3.30 o 
  -5   0  12      148.84      129.49      6.24 o 
  -4   0  12      100.90       99.98      4.29 o 
  -3   0  12      801.36      913.13     43.67 o 
  -2   0  12      355.19      412.86     16.48 o 
  -1   0  12       23.81       17.87      1.68 o 
   0   0  12       84.08       67.78      3.30 o 
   1   0  12      325.14      308.40     17.29 o 
   2   0  12       12.17       12.50      1.62 o 
   3   0  12        6.45        7.48      1.69 o 
   4   0  12       18.69       11.67      2.77 o 
   5   0  12       21.77       24.09      3.86 o 
   6   0  12       15.55       12.75      3.29 o 
   7   0  12      133.80      135.78     14.67 o 
   8   0  12       21.42       23.89      4.41 o 
   9   0  12       71.13       65.69      6.71 o 
  10   0  12       11.75       10.22      4.15 o 
 -15   1  12        9.61       11.33      6.48 o 
 -14   1  12        1.58        2.93      2.62 o 
 -13   1  12       49.05       50.84      4.17 o 
 -12   1  12      156.99      171.05      5.44 o 
 -11   1  12      108.12      107.78      4.67 o 
 -10   1  12        3.13        4.01      1.45 o 
  -9   1  12      304.16      308.86      5.64 o 
  -8   1  12       49.59       41.21      2.32 o 
  -7   1  12        0.19        0.64      0.94 o 
  -6   1  12       58.90       57.23      2.37 o 
  -5   1  12      127.54      132.47      4.30 o 
  -4   1  12       75.99       77.25      2.19 o 
  -3   1  12      108.10      106.68      3.45 o 
  -2   1  12       88.73       75.31      3.70 o 
  -1   1  12      467.03      484.35     17.12 o 
   0   1  12      508.94      527.15     20.71 o 
   1   1  12      295.25      280.28     10.29 o 
   2   1  12       70.31       63.07      2.16 o 
   3   1  12       36.94       41.47      2.58 o 
   4   1  12       61.91       64.16      2.70 o 
   5   1  12        3.69        4.18      1.68 o 
   6   1  12       10.26        8.38      2.08 o 
   7   1  12       20.59       24.94      3.06 o 
   8   1  12       10.29       12.32      2.51 o 
   9   1  12        0.68        1.06      1.93 o 
  10   1  12        8.11        8.57      2.65 o 
 -14   2  12        1.69        3.64      2.40 o 
 -13   2  12        9.03        8.76      2.58 o 
 -12   2  12       22.55       26.01      3.17 o 
 -11   2  12        0.06       -0.79      1.42 o 
 -10   2  12       53.33       52.50      3.23 o 
  -9   2  12      266.99      273.23     11.59 o 
  -8   2  12       24.29       23.98      2.32 o 
  -7   2  12       14.09       16.64      2.23 o 
  -6   2  12       19.31       20.37      1.69 o 
  -5   2  12        5.57        4.62      0.95 o 
  -4   2  12       43.67       37.16      1.74 o 
  -3   2  12      112.32      113.78      2.91 o 
  -2   2  12      251.56      261.15      7.82 o 
  -1   2  12      467.85      461.96     16.69 o 
   0   2  12      873.88      905.27     35.45 o 
   1   2  12     1265.96     1302.47     58.32 o 
   2   2  12        0.29        2.69      0.94 o 
   3   2  12        1.12        3.41      1.08 o 
   4   2  12       19.50       21.62      1.89 o 
   5   2  12       10.76        7.55      1.47 o 
   6   2  12        8.30        5.45      1.97 o 
   7   2  12        7.49       10.87      2.40 o 
   8   2  12        0.87        0.70      1.87 o 
   9   2  12        0.04        0.00      1.94 o 
  10   2  12        0.86       -1.97      1.97 o 
 -14   3  12        0.26       -0.65      2.19 o 
 -13   3  12       20.25       26.62      3.49 o 
 -12   3  12        0.20       -0.34      1.66 o 
 -11   3  12       58.87       61.01      4.11 o 
 -10   3  12        7.21        8.93      1.92 o 
  -9   3  12        1.85        1.41      1.64 o 
  -8   3  12       47.64       43.16      2.89 o 
  -7   3  12      989.89     1030.59     31.19 o 
  -6   3  12       12.13       12.86      1.57 o 
  -5   3  12        6.45        5.76      1.17 o 
  -4   3  12      123.43      116.13      5.28 o 
  -3   3  12       41.20       35.12      1.92 o 
  -2   3  12        0.75        0.89      0.68 o 
  -1   3  12      352.67      345.37     17.39 o 
   0   3  12      138.85      142.15      6.09 o 
   1   3  12      129.23      132.87      5.18 o 
   2   3  12       36.42       33.76      2.06 o 
   3   3  12       42.00       35.49      2.22 o 
   4   3  12       15.29       14.35      1.95 o 
   5   3  12       52.61       53.29      2.89 o 
   6   3  12        5.66        7.00      1.64 o 
   7   3  12        2.26        2.74      1.84 o 
   8   3  12        4.48        8.36      2.50 o 
   9   3  12        0.17        0.01      2.09 o 
  10   3  12        0.01        0.36      2.24 o 
 -14   4  12       12.05       11.19      3.54 o 
 -13   4  12        9.43       13.31      3.00 o 
 -12   4  12        0.02        2.76      1.97 o 
 -11   4  12        2.14        3.30      2.00 o 
 -10   4  12        0.55        0.85      1.48 o 
  -9   4  12      177.50      172.97      7.49 o 
  -8   4  12      161.25      153.79      8.64 o 
  -7   4  12       32.13       32.12      2.60 o 
  -6   4  12       41.70       40.98      2.40 o 
  -5   4  12       29.15       29.09      2.25 o 
  -4   4  12       45.00       48.69      2.30 o 
  -3   4  12       76.49       80.70      3.27 o 
  -2   4  12       14.83       15.77      1.78 o 
  -1   4  12        6.62        7.03      1.23 o 
   0   4  12       55.72       60.79      2.46 o 
   1   4  12       29.25       32.70      2.10 o 
   2   4  12       68.14       60.72      2.91 o 
   3   4  12        6.89        6.01      1.38 o 
   4   4  12       14.13        9.28      1.67 o 
   5   4  12       37.68       34.45      2.58 o 
   6   4  12       57.61       61.45      3.25 o 
   7   4  12      104.98       90.90      4.23 o 
   8   4  12       16.38       18.73      3.13 o 
   9   4  12       31.35       39.66      4.21 o 
 -13   5  12       14.38       22.97      3.61 o 
 -12   5  12        0.26       -0.93      1.94 o 
 -11   5  12        0.09        0.58      1.82 o 
 -10   5  12        9.42        6.41      2.07 o 
  -9   5  12       42.79       42.76      3.56 o 
  -8   5  12       19.46       18.52      2.31 o 
  -7   5  12       85.59       90.80      3.90 o 
  -6   5  12       81.95       84.37      3.33 o 
  -5   5  12      124.98      124.30      4.09 o 
  -4   5  12      418.68      412.73     12.18 o 
  -3   5  12       99.36       98.07      4.93 o 
  -2   5  12        7.12        6.58      1.49 o 
  -1   5  12        0.43        0.91      0.99 o 
   0   5  12       15.13       14.18      1.90 o 
   1   5  12       49.23       43.04      2.78 o 
   2   5  12       18.99       17.00      2.13 o 
   3   5  12       27.69       24.44      2.45 o 
   4   5  12       17.76       14.47      2.12 o 
   5   5  12        9.53       10.79      1.89 o 
   6   5  12        1.70        0.38      1.40 o 
   7   5  12       16.60       18.03      2.40 o 
   8   5  12        5.94        8.10      2.34 o 
   9   5  12        6.97        9.20      2.82 o 
 -12   6  12        0.95        1.63      2.31 o 
 -11   6  12       10.26       15.31      2.95 o 
 -10   6  12        3.94        3.60      2.12 o 
  -9   6  12        1.27        1.33      2.21 o 
  -8   6  12       10.41       11.69      2.16 o 
  -7   6  12       14.55       15.89      2.30 o 
  -6   6  12        1.04       -0.14      1.22 o 
  -5   6  12        8.09        9.92      1.83 o 
  -4   6  12      113.65      106.07      4.07 o 
  -3   6  12        0.00        1.22      1.39 o 
  -2   6  12        1.00        0.18      1.28 o 
  -1   6  12        3.08        2.37      1.32 o 
   0   6  12        6.95        6.42      1.77 o 
   1   6  12        0.31       -0.33      1.27 o 
   2   6  12       17.69       17.48      2.25 o 
   3   6  12       10.54       11.74      2.03 o 
   4   6  12       15.37       12.72      2.18 o 
   5   6  12        0.07       -0.13      1.46 o 
   6   6  12       35.93       43.97      3.53 o 
   7   6  12        1.19       -0.05      1.68 o 
   8   6  12        5.09        7.62      2.43 o 
 -11   7  12        0.18       -0.76      2.19 o 
 -10   7  12       12.44       14.96      2.94 o 
  -9   7  12        0.14        1.35      1.95 o 
  -8   7  12        1.33        1.55      1.58 o 
  -7   7  12       34.58       37.00      3.19 o 
  -6   7  12       24.95       26.49      2.75 o 
  -5   7  12       11.35        9.02      1.92 o 
  -4   7  12        2.93        4.39      1.61 o 
  -3   7  12        0.15        0.82      1.32 o 
  -2   7  12       28.82       23.81      2.53 o 
  -1   7  12       13.28       12.11      2.33 o 
   0   7  12        5.88        4.87      1.61 o 
   1   7  12        1.93        2.96      1.57 o 
   2   7  12       20.11       19.20      2.47 o 
   3   7  12        6.33        6.48      1.95 o 
   4   7  12       20.55       20.63      2.70 o 
   5   7  12        0.16       -1.22      1.53 o 
   6   7  12        6.31       11.19      2.45 o 
   7   7  12        6.22        7.99      2.38 o 
 -10   8  12        1.00        4.94      2.52 o 
  -9   8  12       17.71       21.02      3.33 o 
  -8   8  12       40.01       43.56      4.11 o 
  -7   8  12        0.75        1.33      1.90 o 
  -6   8  12        1.27        1.19      1.70 o 
  -5   8  12        0.78        0.40      1.55 o 
  -4   8  12        0.03       -0.90      1.40 o 
  -3   8  12        0.79        1.94      1.57 o 
  -2   8  12        0.31        1.21      1.59 o 
  -1   8  12        0.44        1.58      1.76 o 
   0   8  12        0.07        0.76      1.66 o 
   1   8  12        0.53        2.09      1.63 o 
   2   8  12        7.22        9.42      2.15 o 
   3   8  12        0.70        2.92      1.82 o 
   4   8  12       11.09       14.77      2.63 o 
   5   8  12        1.53        2.66      2.40 o 
   6   8  12        0.14        0.18      2.60 o 
  -8   9  12       10.18       13.52      3.12 o 
  -7   9  12        0.02        0.68      2.22 o 
  -6   9  12        0.08       -0.43      2.07 o 
  -5   9  12        4.87        7.60      2.17 o 
  -4   9  12        0.10       -0.39      1.61 o 
  -3   9  12        1.04        0.63      1.88 o 
  -2   9  12        0.12        0.31      1.69 o 
  -1   9  12        7.24        9.04      2.33 o 
   0   9  12        0.79        1.74      2.04 o 
   1   9  12       18.13       19.13      3.84 o 
   2   9  12       21.55       29.61      3.80 o 
   3   9  12        5.13        6.03      2.62 o 
   4   9  12        0.49       -0.01      2.68 o 
  -4  10  12        5.70        5.88      3.33 o 
  -3  10  12        9.95       13.55      3.76 o 
  -2  10  12       13.31       18.79      4.05 o 
  -1  10  12        3.49        4.77      3.15 o 
   0  10  12        1.26        2.81      3.03 o 
 -14   1  13        0.78        1.72      2.59 o 
 -13   1  13       11.69       11.55      2.63 o 
 -12   1  13       20.27       24.14      2.82 o 
 -11   1  13        4.73        8.86      2.04 o 
 -10   1  13       83.70       72.53      3.64 o 
  -9   1  13       12.30       13.01      1.99 o 
  -8   1  13       15.76       14.73      2.00 o 
  -7   1  13       19.75       21.44      1.87 o 
  -6   1  13        9.20        9.58      1.39 o 
  -5   1  13       10.58       13.08      1.47 o 
  -4   1  13      391.66      403.37     12.84 o 
  -3   1  13      156.35      162.96      4.31 o 
  -2   1  13       15.83       16.44      1.19 o 
  -1   1  13        6.92        5.74      0.92 o 
   0   1  13       55.29       51.78      2.70 o 
   1   1  13        4.45        4.45      1.02 o 
   2   1  13        4.46        4.10      1.02 o 
   3   1  13      204.23      185.22      7.66 o 
   4   1  13       69.92       63.98      4.11 o 
   5   1  13        0.93        0.27      1.45 o 
   6   1  13        8.99        7.60      2.17 o 
   7   1  13        2.49        3.24      1.93 o 
   8   1  13       35.16       29.70      3.54 o 
   9   1  13        0.30        1.36      2.08 o 
  10   1  13       10.83       12.76      3.04 o 
 -14   2  13       17.35       18.90      3.36 o 
 -13   2  13        7.27        7.77      2.44 o 
 -12   2  13        4.75        4.07      2.05 o 
 -11   2  13       68.67       63.95      3.76 o 
 -10   2  13       21.24       15.11      2.23 o 
  -9   2  13        0.87        1.12      1.46 o 
  -8   2  13       77.18       76.82      3.39 o 
  -7   2  13        2.71        2.32      1.29 o 
  -6   2  13      111.23      105.45      4.45 o 
  -5   2  13       61.95       62.50      2.50 o 
  -4   2  13      222.34      229.14      5.75 o 
  -3   2  13        0.06        0.35      0.74 o 
  -2   2  13        0.32        1.09      0.72 o 
  -1   2  13      509.99      487.17     16.65 o 
   0   2  13      124.66      117.53      6.20 o 
   1   2  13        5.74        7.61      1.17 o 
   2   2  13      217.02      202.54      5.50 o 
   3   2  13       21.49       16.98      1.78 o 
   4   2  13       98.29       88.69      5.29 o 
   5   2  13       29.45       30.23      3.09 o 
   6   2  13       53.51       46.44      3.72 o 
   7   2  13        1.15        2.37      1.77 o 
   8   2  13        0.95       -0.07      1.83 o 
   9   2  13        0.01       -1.77      1.77 o 
  10   2  13        1.63        0.13      2.11 o 
 -14   3  13        0.00        2.24      2.47 o 
 -13   3  13        5.37        6.47      2.48 o 
 -12   3  13        6.17        5.37      2.11 o 
 -11   3  13        0.08       -0.11      1.39 o 
 -10   3  13        9.70       11.43      2.09 o 
  -9   3  13        8.01       10.03      1.98 o 
  -8   3  13      109.82       99.08      3.95 o 
  -7   3  13        0.15       -0.21      1.26 o 
  -6   3  13       70.37       66.54      4.09 o 
  -5   3  13        0.22        0.41      1.02 o 
  -4   3  13      157.26      161.66      6.37 o 
  -3   3  13       10.50       10.34      1.38 o 
  -2   3  13        0.27       -0.82      0.99 o 
  -1   3  13        0.01        0.16      0.79 o 
   0   3  13        3.28        3.18      1.03 o 
   1   3  13       31.54       32.20      1.85 o 
   2   3  13        1.43        0.87      1.04 o 
   3   3  13       16.00       14.73      1.76 o 
   4   3  13        4.69        3.81      1.35 o 
   5   3  13       40.12       44.79      2.77 o 
   6   3  13      179.84      179.31      7.35 o 
   7   3  13       31.07       27.48      3.34 o 
   8   3  13        0.00        0.07      1.94 o 
   9   3  13        0.21       -0.14      2.10 o 
 -13   4  13        0.09        1.12      2.17 o 
 -12   4  13       35.52       33.88      3.79 o 
 -11   4  13       10.65        9.97      2.36 o 
 -10   4  13       42.64       43.53      3.28 o 
  -9   4  13       67.32       62.75      3.55 o 
  -8   4  13      138.52      127.61      5.41 o 
  -7   4  13       39.12       42.65      2.93 o 
  -6   4  13      100.10       91.93      3.25 o 
  -5   4  13       31.85       28.61      2.15 o 
  -4   4  13      323.59      332.31     11.83 o 
  -3   4  13       29.15       26.38      2.20 o 
  -2   4  13        2.05        0.76      1.05 o 
  -1   4  13        6.20        6.29      1.26 o 
   0   4  13       56.84       61.84      2.59 o 
   1   4  13        4.15        3.46      1.31 o 
   2   4  13       16.70       12.10      1.63 o 
   3   4  13        6.75        6.41      1.47 o 
   4   4  13        5.11        4.62      1.63 o 
   5   4  13        0.15       -0.38      1.25 o 
   6   4  13       24.51       29.92      2.71 o 
   7   4  13       37.31       38.07      3.37 o 
   8   4  13       66.55       77.17      5.04 o 
   9   4  13        4.28        7.29      2.73 o 
 -13   5  13        4.63        7.48      2.73 o 
 -12   5  13       35.73       38.59      4.16 o 
 -11   5  13        0.04       -0.59      1.79 o 
 -10   5  13        1.57        3.84      1.93 o 
  -9   5  13       28.79       30.06      2.89 o 
  -8   5  13        9.60       11.58      2.05 o 
  -7   5  13       15.51       17.57      2.29 o 
  -6   5  13       84.72       80.91      4.34 o 
  -5   5  13      104.58      102.32      3.53 o 
  -4   5  13      186.19      186.09      9.83 o 
  -3   5  13       34.28       38.77      2.70 o 
  -2   5  13        1.36        2.27      1.28 o 
  -1   5  13        9.60       13.73      1.87 o 
   0   5  13      157.43      152.88      7.70 o 
   1   5  13        2.79        3.61      1.38 o 
   2   5  13        0.43        1.31      1.49 o 
   3   5  13       27.27       25.16      2.60 o 
   4   5  13        0.45        2.35      1.48 o 
   5   5  13        0.45        1.67      1.54 o 
   6   5  13        0.28        0.48      1.47 o 
   7   5  13       16.88       20.98      2.58 o 
   8   5  13       14.39       19.17      2.96 o 
 -12   6  13        3.29        5.24      2.55 o 
 -11   6  13        3.81        7.09      2.63 o 
 -10   6  13        0.01        0.85      1.86 o 
  -9   6  13        0.33        0.58      1.72 o 
  -8   6  13       20.12       22.23      2.64 o 
  -7   6  13        0.90        1.31      1.31 o 
  -6   6  13       22.34       24.16      2.56 o 
  -5   6  13        0.03       -0.24      1.30 o 
  -4   6  13        0.11       -0.81      1.27 o 
  -3   6  13      228.84      245.39      8.09 o 
  -2   6  13        5.94        5.69      1.69 o 
  -1   6  13        2.23        1.67      1.49 o 
   0   6  13        4.61        3.20      1.44 o 
   1   6  13        0.56        1.40      1.53 o 
   2   6  13       34.28       40.54      3.09 o 
   3   6  13        8.73        4.22      1.74 o 
   4   6  13        3.49        4.63      1.85 o 
   5   6  13        0.43        0.57      1.55 o 
   6   6  13        3.53        2.63      1.83 o 
   7   6  13       15.32       15.41      2.73 o 
 -11   7  13        1.01        0.95      2.30 o 
 -10   7  13        2.40        1.48      2.11 o 
  -9   7  13        1.29        1.97      2.40 o 
  -8   7  13      104.58      111.63      7.16 o 
  -7   7  13       62.00       64.87      3.93 o 
  -6   7  13       28.33       33.08      3.07 o 
  -5   7  13       20.45       25.51      2.75 o 
  -4   7  13       24.13       27.21      2.71 o 
  -3   7  13       15.73       19.14      2.37 o 
  -2   7  13        1.80        2.30      1.79 o 
  -1   7  13        1.84       -0.52      1.52 o 
   0   7  13       19.06       17.95      2.65 o 
   1   7  13        0.15        1.12      1.41 o 
   2   7  13       11.92       11.39      2.15 o 
   3   7  13        1.54        2.44      1.61 o 
   4   7  13        5.04        7.45      2.08 o 
   5   7  13        0.65        2.43      1.89 o 
   6   7  13        2.86        3.27      2.16 o 
  -9   8  13        2.86        5.30      3.13 o 
  -8   8  13       11.71       15.88      3.76 o 
  -7   8  13       13.23       17.41      3.10 o 
  -6   8  13       13.93       10.90      2.33 o 
  -5   8  13        2.70        2.26      1.66 o 
  -4   8  13       12.00       13.20      2.25 o 
  -3   8  13        1.78        2.57      1.64 o 
  -2   8  13        4.46        2.33      1.93 o 
  -1   8  13        0.03        0.49      1.65 o 
   0   8  13       27.06       23.45      3.13 o 
   1   8  13        3.21        1.70      1.92 o 
   2   8  13        0.10        0.02      1.52 o 
   3   8  13        0.62        1.26      1.87 o 
   4   8  13        5.08        4.38      2.14 o 
   5   8  13        3.09        3.97      2.52 o 
  -7   9  13        5.82       12.12      2.84 o 
  -6   9  13        4.93        5.79      2.31 o 
  -5   9  13        1.13        3.58      1.97 o 
  -4   9  13        0.20       -0.24      1.73 o 
  -3   9  13        0.33        0.00      1.87 o 
  -2   9  13        0.26        0.21      1.91 o 
  -1   9  13        1.09        3.22      2.18 o 
   0   9  13        0.07        1.60      2.72 o 
   1   9  13        0.44        1.23      2.06 o 
   2   9  13        0.57       -0.09      2.46 o 
   3   9  13        8.98       11.52      3.57 o 
 -14   0  14       34.49       34.81      8.50 o 
 -13   0  14       45.10       48.71      7.59 o 
 -12   0  14      129.14      125.69      6.23 o 
 -11   0  14      102.03       95.46      6.33 o 
 -10   0  14      628.39      626.12     29.89 o 
  -9   0  14      531.38      528.09     30.86 o 
  -8   0  14      189.32      195.27      7.88 o 
  -7   0  14        0.38        0.79      1.43 o 
  -6   0  14       10.87        9.52      2.04 o 
  -5   0  14      140.63      148.72      8.20 o 
  -4   0  14       33.79       33.31      2.80 o 
  -3   0  14       20.41       17.91      2.25 o 
  -2   0  14        0.43        3.81      2.04 o 
  -1   0  14       33.74       31.75      2.17 o 
   0   0  14       87.31       88.42      5.14 o 
   1   0  14      645.62      637.21     41.80 o 
   2   0  14        9.58       14.99      2.33 o 
   3   0  14      135.00      138.47      8.43 o 
   4   0  14      101.44      107.27      6.58 o 
   5   0  14        0.55        0.46      2.04 o 
   6   0  14       62.89       74.40      6.30 o 
   7   0  14       63.97       65.54      8.70 o 
   8   0  14        1.90        2.02      3.01 o 
   9   0  14       71.79       73.37      8.30 o 
 -14   1  14       43.70       46.58      4.46 o 
 -13   1  14        4.92        3.11      2.16 o 
 -12   1  14        3.85        7.68      2.05 o 
 -11   1  14       18.87       21.26      2.63 o 
 -10   1  14      219.31      217.21      8.53 o 
  -9   1  14       23.44       24.97      2.58 o 
  -8   1  14       17.92       15.43      1.84 o 
  -7   1  14       27.99       30.95      2.14 o 
  -6   1  14       17.64       18.42      1.76 o 
  -5   1  14      249.07      241.79      6.44 o 
  -4   1  14      162.13      168.36      4.14 o 
  -3   1  14       77.14       65.49      2.25 o 
  -2   1  14       81.77       78.03      3.55 o 
  -1   1  14      122.76      113.85      4.05 o 
   0   1  14      141.10      128.99      5.78 o 
   1   1  14        0.17        0.69      0.87 o 
   2   1  14      193.93      180.21      7.46 o 
   3   1  14      168.24      162.60      4.50 o 
   4   1  14        2.89        5.30      1.94 o 
   5   1  14       33.66       34.32      3.31 o 
   6   1  14       49.94       49.17      3.87 o 
   7   1  14        0.24       -1.40      1.63 o 
   8   1  14        0.50        2.67      2.22 o 
   9   1  14        7.15        8.86      2.74 o 
 -14   2  14        0.47        0.84      2.26 o 
 -13   2  14       18.40       22.08      3.33 o 
 -12   2  14        8.42        8.62      2.14 o 
 -11   2  14        2.12        4.02      1.76 o 
 -10   2  14        9.60        8.59      1.90 o 
  -9   2  14        2.07        2.74      1.57 o 
  -8   2  14       13.42       16.12      2.12 o 
  -7   2  14       22.17       18.70      2.15 o 
  -6   2  14       14.59       14.08      1.87 o 
  -5   2  14       10.63        7.96      1.38 o 
  -4   2  14        8.20        7.76      1.15 o 
  -3   2  14       19.10       17.91      1.47 o 
  -2   2  14      287.86      288.61     10.99 o 
  -1   2  14      465.81      457.95     22.24 o 
   0   2  14        1.34        1.88      0.97 o 
   1   2  14       28.24       26.07      1.78 o 
   2   2  14        2.83        3.06      1.21 o 
   3   2  14      125.92      123.40      5.76 o 
   4   2  14       93.13       88.93      3.78 o 
   5   2  14        5.51        6.69      2.05 o 
   6   2  14        8.47        6.84      2.15 o 
   7   2  14      103.77      100.21      5.09 o 
   8   2  14        0.01        0.83      1.99 o 
   9   2  14        2.15        2.95      2.36 o 
 -14   3  14        5.23        5.97      3.12 o 
 -13   3  14        0.21        1.86      2.12 o 
 -12   3  14        1.85        4.18      2.18 o 
 -11   3  14       22.04       20.79      2.62 o 
 -10   3  14        3.45        3.28      1.61 o 
  -9   3  14       12.64       10.79      2.04 o 
  -8   3  14        8.27        7.18      1.78 o 
  -7   3  14        2.46        3.39      1.46 o 
  -6   3  14      150.54      138.21      4.31 o 
  -5   3  14      248.33      255.51     11.28 o 
  -4   3  14       63.27       60.18      2.61 o 
  -3   3  14       45.27       48.73      2.34 o 
  -2   3  14        2.73        1.22      1.18 o 
  -1   3  14      235.64      228.49      8.45 o 
   0   3  14      159.59      149.10      5.13 o 
   1   3  14       23.95       22.50      1.93 o 
   2   3  14       52.66       52.14      2.59 o 
   3   3  14       24.32       28.34      2.24 o 
   4   3  14        1.53        1.51      1.29 o 
   5   3  14      418.44      400.28     11.24 o 
   6   3  14       41.85       40.63      3.79 o 
   7   3  14       31.83       30.77      3.64 o 
   8   3  14        3.80        3.44      2.34 o 
   9   3  14        0.13       -2.07      2.07 o 
 -13   4  14        0.01        0.71      2.16 o 
 -12   4  14        1.25        2.34      2.06 o 
 -11   4  14        0.00        0.62      1.77 o 
 -10   4  14       12.67       15.10      2.36 o 
  -9   4  14        8.74        8.83      2.01 o 
  -8   4  14       19.07       26.06      2.66 o 
  -7   4  14       69.65       76.86      3.63 o 
  -6   4  14        4.62        4.97      1.65 o 
  -5   4  14       24.58       24.17      2.07 o 
  -4   4  14       23.70       23.85      2.33 o 
  -3   4  14       13.16       14.45      1.94 o 
  -2   4  14        0.96        1.42      1.22 o 
  -1   4  14       18.70       16.69      1.95 o 
   0   4  14       25.68       21.77      2.13 o 
   1   4  14        5.54        4.84      1.50 o 
   2   4  14        7.50        7.52      1.64 o 
   3   4  14       44.32       39.90      2.59 o 
   4   4  14       11.84       11.52      1.84 o 
   5   4  14        4.49        4.85      1.57 o 
   6   4  14       59.21       60.13      3.85 o 
   7   4  14        2.84        4.58      2.38 o 
   8   4  14        2.28        2.81      2.39 o 
 -12   5  14        3.64        2.40      2.22 o 
 -11   5  14       13.89       12.81      2.79 o 
 -10   5  14        1.48        2.16      1.85 o 
  -9   5  14        6.20        5.45      1.92 o 
  -8   5  14        8.38        8.62      1.98 o 
  -7   5  14        0.77        2.60      1.61 o 
  -6   5  14        3.07        5.20      1.56 o 
  -5   5  14        1.13        0.49      1.38 o 
  -4   5  14        0.24        0.41      1.36 o 
  -3   5  14       95.95      101.57      3.94 o 
  -2   5  14       41.91       43.18      2.88 o 
  -1   5  14       10.22       12.22      1.88 o 
   0   5  14        3.67        3.85      1.44 o 
   1   5  14        9.53       10.72      1.91 o 
   2   5  14       36.40       28.80      2.67 o 
   3   5  14       40.87       44.06      3.16 o 
   4   5  14       10.28        8.64      2.15 o 
   5   5  14        1.96        4.09      1.82 o 
   6   5  14        0.65        1.69      1.78 o 
   7   5  14       13.65       17.82      3.17 o 
   8   5  14       49.53       51.20      4.77 o 
 -12   6  14        4.91        6.25      3.26 o 
 -11   6  14        0.69        0.71      2.16 o 
 -10   6  14        1.11        1.24      2.02 o 
  -9   6  14       20.95       23.31      2.84 o 
  -8   6  14       34.95       41.08      3.36 o 
  -7   6  14        3.84        2.24      1.87 o 
  -6   6  14        3.32        2.83      1.56 o 
  -5   6  14       10.85       11.59      2.06 o 
  -4   6  14        7.22        5.24      1.67 o 
  -3   6  14      102.88       98.67      4.11 o 
  -2   6  14       26.18       24.56      2.51 o 
  -1   6  14        3.26        2.64      1.66 o 
   0   6  14       23.79       19.69      2.65 o 
   1   6  14       65.18       64.53      3.54 o 
   2   6  14        0.09        3.15      1.58 o 
   3   6  14       69.14       73.81      4.38 o 
   4   6  14        6.22        4.03      1.88 o 
   5   6  14        0.07        1.80      1.81 o 
   6   6  14        2.56        3.07      1.92 o 
   7   6  14        9.45       12.00      2.71 o 
 -10   7  14        1.59        0.46      2.17 o 
  -9   7  14        9.43       11.75      2.79 o 
  -8   7  14       18.63       19.09      3.51 o 
  -7   7  14       17.96       23.16      3.23 o 
  -6   7  14        7.46        9.05      2.10 o 
  -5   7  14        0.01        0.92      1.55 o 
  -4   7  14       15.02       15.82      2.35 o 
  -3   7  14        7.34        5.58      1.82 o 
  -2   7  14       31.55       28.06      3.18 o 
  -1   7  14        2.15        2.24      1.70 o 
   0   7  14        1.32        2.59      1.81 o 
   1   7  14       13.83       18.10      2.72 o 
   2   7  14        0.23        2.05      1.78 o 
   3   7  14        6.44        5.21      1.97 o 
   4   7  14        2.88        3.46      1.91 o 
   5   7  14        4.28        6.13      2.16 o 
   6   7  14        2.03        1.78      2.41 o 
  -9   8  14        0.13        0.36      3.36 o 
  -8   8  14       19.67       20.12      3.93 o 
  -7   8  14       50.93       60.50      4.20 o 
  -6   8  14       24.60       26.62      3.06 o 
  -5   8  14       29.46       38.08      3.42 o 
  -4   8  14        0.81        1.33      1.67 o 
  -3   8  14        5.21        7.01      2.37 o 
  -2   8  14        9.60       10.61      2.41 o 
  -1   8  14        0.17        3.95      1.95 o 
   0   8  14        2.15        5.77      2.12 o 
   1   8  14        1.57        3.98      2.00 o 
   2   8  14        8.05       10.37      2.63 o 
   3   8  14        6.65        8.83      2.37 o 
   4   8  14        0.37        2.40      2.06 o 
  -6   9  14        0.01       -0.75      1.97 o 
  -5   9  14        1.03       -1.45      1.81 o 
  -4   9  14        1.67        3.61      2.35 o 
  -3   9  14        7.34       10.11      2.73 o 
  -2   9  14        7.33        8.17      2.67 o 
  -1   9  14        2.18        3.26      2.31 o 
   0   9  14        1.71        3.59      2.29 o 
   1   9  14        0.41        0.74      2.11 o 
   2   9  14        1.99        0.00      4.65 o 
 -14   1  15       19.89       25.33      3.71 o 
 -13   1  15        1.95        4.54      2.08 o 
 -12   1  15        0.18        0.15      1.55 o 
 -11   1  15       10.12        6.94      2.05 o 
 -10   1  15       57.73       59.49      3.56 o 
  -9   1  15        1.55        3.59      1.64 o 
  -8   1  15        1.51        2.30      1.28 o 
  -7   1  15        0.20        1.72      1.19 o 
  -6   1  15       37.82       35.08      2.25 o 
  -5   1  15       13.86       11.36      1.57 o 
  -4   1  15      229.02      228.08      5.17 o 
  -3   1  15       61.99       55.14      2.42 o 
  -2   1  15        4.20        2.60      0.99 o 
  -1   1  15      152.69      152.65      7.01 o 
   0   1  15       14.22       10.82      1.49 o 
   1   1  15       12.55       12.09      1.50 o 
   2   1  15       42.65       44.51      2.76 o 
   3   1  15        3.21        3.09      1.49 o 
   4   1  15      100.48       96.11      4.59 o 
   5   1  15       14.13       15.96      2.58 o 
   6   1  15        6.62        7.69      2.26 o 
   7   1  15       16.31       14.96      2.91 o 
   8   1  15        2.08        3.17      2.31 o 
   9   1  15       13.61       15.16      3.27 o 
 -14   2  15        6.35        6.33      2.75 o 
 -13   2  15        1.49        3.16      2.26 o 
 -12   2  15        0.96        1.36      1.77 o 
 -11   2  15        0.13        0.84      1.60 o 
 -10   2  15        0.15       -0.92      1.56 o 
  -9   2  15        8.39        5.25      1.79 o 
  -8   2  15        0.49        1.89      1.46 o 
  -7   2  15        0.33        0.13      1.22 o 
  -6   2  15       56.27       59.41      3.11 o 
  -5   2  15      190.29      181.68      7.51 o 
  -4   2  15        2.13        2.78      1.22 o 
  -3   2  15       24.13       25.72      1.76 o 
  -2   2  15      630.87      622.41     22.85 o 
  -1   2  15       18.85       22.89      1.73 o 
   0   2  15       70.40       70.51      3.80 o 
   1   2  15      145.98      134.50      6.49 o 
   2   2  15      101.38       99.33      4.42 o 
   3   2  15       29.21       23.73      2.14 o 
   4   2  15        9.83       11.26      1.98 o 
   5   2  15       64.50       67.76      4.24 o 
   6   2  15        1.50        3.19      2.08 o 
   7   2  15       10.16        8.05      2.41 o 
   8   2  15        0.21       -0.39      2.08 o 
   9   2  15        0.44       -0.90      2.67 o 
 -13   3  15       14.36       19.03      3.41 o 
 -12   3  15        2.81        2.92      1.95 o 
 -11   3  15        2.84        6.02      2.02 o 
 -10   3  15       19.67       17.56      2.51 o 
  -9   3  15        1.79        1.86      1.56 o 
  -8   3  15        4.63        5.16      1.60 o 
  -7   3  15        0.01        0.12      1.29 o 
  -6   3  15        5.63       10.00      1.79 o 
  -5   3  15        5.77        7.44      1.68 o 
  -4   3  15       19.40       24.57      2.05 o 
  -3   3  15      251.62      275.35      9.99 o 
  -2   3  15      405.22      406.76     14.94 o 
  -1   3  15      220.15      215.34      9.98 o 
   0   3  15       85.09       78.98      2.73 o 
   1   3  15       14.08       15.70      1.80 o 
   2   3  15        8.52        9.05      1.60 o 
   3   3  15        8.62        7.03      1.55 o 
   4   3  15        1.36        1.61      1.37 o 
   5   3  15      138.04      142.17      5.77 o 
   6   3  15       23.60       23.20      3.23 o 
   7   3  15        9.35        7.98      2.63 o 
   8   3  15        1.15        1.88      2.35 o 
 -13   4  15       10.32       12.14      3.12 o 
 -12   4  15        0.61        2.81      2.13 o 
 -11   4  15        2.63        2.41      2.07 o 
 -10   4  15        0.09        0.14      1.61 o 
  -9   4  15        6.11        7.63      1.89 o 
  -8   4  15        0.43        2.23      1.60 o 
  -7   4  15        8.57       10.99      2.08 o 
  -6   4  15       59.63       63.47      3.36 o 
  -5   4  15        2.83        3.70      1.78 o 
  -4   4  15        1.13        0.84      1.33 o 
  -3   4  15        6.17        6.15      1.64 o 
  -2   4  15        9.74        9.93      1.75 o 
  -1   4  15        0.00        0.66      1.15 o 
   0   4  15        1.15       -0.34      1.13 o 
   1   4  15       20.31       20.92      3.02 o 
   2   4  15        4.89        5.92      1.65 o 
   3   4  15        0.70        0.50      1.36 o 
   4   4  15        0.59        0.27      1.23 o 
   5   4  15        7.70       11.79      1.99 o 
   6   4  15        2.80        2.95      2.16 o 
   7   4  15        6.66        5.91      2.46 o 
   8   4  15       21.69       32.40      4.07 o 
 -12   5  15        0.07       -1.92      1.92 o 
 -11   5  15        6.14        4.10      2.32 o 
 -10   5  15        6.81        5.95      2.07 o 
  -9   5  15       13.21       14.74      2.41 o 
  -8   5  15        3.59        1.99      1.71 o 
  -7   5  15       29.29       27.94      2.78 o 
  -6   5  15      133.13      142.93      6.63 o 
  -5   5  15        6.22        6.73      1.82 o 
  -4   5  15       40.62       43.64      3.03 o 
  -3   5  15      330.55      338.34     10.77 o 
  -2   5  15       22.88       24.28      2.50 o 
  -1   5  15       81.06       76.13      5.20 o 
   0   5  15        6.59        7.93      1.92 o 
   1   5  15        4.67        2.30      1.46 o 
   2   5  15       12.37        8.98      1.90 o 
   3   5  15        5.16        6.51      1.83 o 
   4   5  15        6.89        7.96      1.94 o 
   5   5  15        5.64        7.64      2.10 o 
   6   5  15       14.94       17.07      2.62 o 
   7   5  15        0.41        0.86      2.51 o 
 -11   6  15        0.01        0.94      2.15 o 
 -10   6  15        0.10        0.08      2.28 o 
  -9   6  15        7.44        9.45      2.29 o 
  -8   6  15       32.06       33.84      3.63 o 
  -7   6  15        1.61        2.18      1.95 o 
  -6   6  15        2.12        2.37      1.74 o 
  -5   6  15        6.31        7.65      1.91 o 
  -4   6  15        0.10        0.96      1.42 o 
  -3   6  15       22.71       25.01      2.62 o 
  -2   6  15       19.32       17.82      2.60 o 
  -1   6  15        0.12       -0.40      1.52 o 
   0   6  15        8.26        6.54      2.03 o 
   1   6  15       69.91       66.90      4.17 o 
   2   6  15       68.46       64.10      3.76 o 
   3   6  15        6.39        6.14      1.88 o 
   4   6  15        4.07        3.64      1.83 o 
   5   6  15        7.49        5.70      2.02 o 
   6   6  15        1.27       -1.22      2.15 o 
 -10   7  15        3.95        5.88      2.51 o 
  -9   7  15       18.27       23.83      4.17 o 
  -8   7  15        1.81        1.80      2.22 o 
  -7   7  15       22.89       26.84      3.74 o 
  -6   7  15        0.01        0.88      1.69 o 
  -5   7  15        0.49        3.48      1.76 o 
  -4   7  15        0.03       -0.04      1.46 o 
  -3   7  15        0.01        0.29      1.44 o 
  -2   7  15        5.71        6.75      2.15 o 
  -1   7  15       30.12       23.32      3.10 o 
   0   7  15        6.23        4.60      1.96 o 
   1   7  15        3.15        3.70      1.92 o 
   2   7  15        2.51        3.89      2.03 o 
   3   7  15        2.56        4.39      1.94 o 
   4   7  15        0.86        3.35      2.28 o 
   5   7  15        0.02        2.69      2.25 o 
  -8   8  15        4.30        7.47      3.07 o 
  -7   8  15        2.07        3.67      2.48 o 
  -6   8  15        2.63        4.48      2.09 o 
  -5   8  15        0.08        1.07      1.72 o 
  -4   8  15        0.58        1.01      1.76 o 
  -3   8  15        4.06        4.04      2.11 o 
  -2   8  15       20.41       21.15      3.08 o 
  -1   8  15        0.15       -0.09      1.86 o 
   0   8  15        0.12       -1.18      1.81 o 
   1   8  15        4.55        4.99      2.27 o 
   2   8  15        0.01        1.93      2.02 o 
   3   8  15        4.43        2.23      2.70 o 
  -5   9  15        0.46        1.98      2.10 o 
  -4   9  15        5.35        5.21      2.62 o 
  -3   9  15        1.70        0.50      2.25 o 
  -2   9  15        1.46        1.53      2.28 o 
  -1   9  15        0.53        0.25      2.16 o 
   0   9  15        0.94       -0.77      2.04 o 
 -14   0  16       14.02       20.58      5.26 o 
 -13   0  16        5.32        5.44      3.57 o 
 -12   0  16       13.26       11.31      3.79 o 
 -11   0  16      118.38      104.52      7.58 o 
 -10   0  16       77.03       79.77      5.68 o 
  -9   0  16        3.26        2.34      2.14 o 
  -8   0  16       53.99       50.96      4.02 o 
  -7   0  16      187.33      191.45     14.26 o 
  -6   0  16       98.07      100.62      4.82 o 
  -5   0  16       58.19       65.95      4.81 o 
  -4   0  16       13.60       16.80      2.48 o 
  -3   0  16       14.93       20.21      2.61 o 
  -2   0  16        0.04        0.57      1.47 o 
  -1   0  16      246.83      237.06     11.25 o 
   0   0  16      488.45      520.27     34.07 o 
   1   0  16       59.50       66.90      5.75 o 
   2   0  16       14.04       16.96      2.72 o 
   3   0  16       76.07       69.79      7.79 o 
   4   0  16        8.66        9.93      3.20 o 
   5   0  16        4.70        8.04      3.11 o 
   6   0  16        1.87        2.06      2.71 o 
   7   0  16        1.50        1.40      2.93 o 
   8   0  16       69.64       79.60     13.66 o 
 -14   1  16        1.35        1.82      5.06 o 
 -13   1  16        0.68       -0.13      1.93 o 
 -12   1  16        8.11        8.77      2.28 o 
 -11   1  16        0.14        0.96      1.70 o 
 -10   1  16       59.91       66.69      4.32 o 
  -9   1  16        6.16        3.83      1.71 o 
  -8   1  16       10.67       16.04      2.21 o 
  -7   1  16       45.17       42.61      2.56 o 
  -6   1  16       27.96       31.09      2.26 o 
  -5   1  16      134.83      128.74      3.66 o 
  -4   1  16       55.43       55.17      2.56 o 
  -3   1  16        1.30        2.64      1.20 o 
  -2   1  16      438.45      440.71     19.73 o 
  -1   1  16       52.69       53.44      2.32 o 
   0   1  16       31.69       30.38      1.98 o 
   1   1  16      533.79      501.33     16.27 o 
   2   1  16      114.11      115.50      4.47 o 
   3   1  16        3.66        3.77      1.55 o 
   4   1  16       13.21       13.29      2.53 o 
   5   1  16       14.61       12.51      2.50 o 
   6   1  16       20.50       29.06      3.53 o 
   7   1  16        2.85        5.35      2.42 o 
   8   1  16        1.54        2.30      2.36 o 
 -13   2  16        4.33       10.57      2.85 o 
 -12   2  16        9.12        8.17      2.25 o 
 -11   2  16        1.69        1.10      1.66 o 
 -10   2  16        0.44        1.11      1.68 o 
  -9   2  16       35.98       40.22      3.11 o 
  -8   2  16       10.27       10.31      1.97 o 
  -7   2  16       15.99       12.80      2.00 o 
  -6   2  16       17.12       16.59      2.18 o 
  -5   2  16       19.99       24.40      2.33 o 
  -4   2  16       45.69       45.59      2.98 o 
  -3   2  16       85.55       84.50      4.36 o 
  -2   2  16       82.69       91.27      4.83 o 
  -1   2  16      567.49      551.14     22.79 o 
   0   2  16      138.52      127.58      4.27 o 
   1   2  16       27.05       25.10      2.09 o 
   2   2  16       42.91       43.11      2.59 o 
   3   2  16        1.45       -0.34      1.33 o 
   4   2  16       61.18       59.73      4.09 o 
   5   2  16       52.23       58.66      4.27 o 
   6   2  16       57.90       52.71      4.34 o 
   7   2  16        0.15        1.43      2.19 o 
   8   2  16        4.35        6.87      2.65 o 
 -13   3  16        1.86        2.74      2.44 o 
 -12   3  16        3.32        6.85      2.20 o 
 -11   3  16        7.44        7.44      2.08 o 
 -10   3  16        0.53       -0.11      1.65 o 
  -9   3  16       24.01       23.18      2.73 o 
  -8   3  16        2.45        0.30      1.45 o 
  -7   3  16        4.04        3.13      1.54 o 
  -6   3  16       37.82       33.64      2.76 o 
  -5   3  16       43.81       40.17      2.83 o 
  -4   3  16      166.99      149.99     11.22 o 
  -3   3  16      184.77      186.27      9.52 o 
  -2   3  16      183.09      170.39      8.66 o 
  -1   3  16        8.74       11.26      1.87 o 
   0   3  16        5.31        5.99      1.84 o 
   1   3  16       12.88       11.22      1.68 o 
   2   3  16        1.96        0.93      1.23 o 
   3   3  16        0.28        0.56      1.26 o 
   4   3  16      135.81      133.31      5.83 o 
   5   3  16        2.96        1.94      1.95 o 
   6   3  16       35.11       34.82      3.76 o 
   7   3  16        6.27        8.05      2.66 o 
   8   3  16        2.87        4.77      2.99 o 
 -12   4  16        0.02       -0.52      2.07 o 
 -11   4  16       20.35       23.49      2.96 o 
 -10   4  16        7.28       11.93      2.36 o 
  -9   4  16       28.10       29.41      2.97 o 
  -8   4  16       32.00       28.59      2.83 o 
  -7   4  16       61.19       68.22      3.64 o 
  -6   4  16      128.42      137.27      4.69 o 
  -5   4  16        4.08        4.59      1.95 o 
  -4   4  16       59.91       58.75      3.28 o 
  -3   4  16      225.17      244.79      7.78 o 
  -2   4  16       76.30       74.03      3.45 o 
  -1   4  16       25.21       23.44      2.39 o 
   0   4  16        7.03        4.71      1.76 o 
   1   4  16       14.31       15.14      2.12 o 
   2   4  16       41.94       45.30      3.14 o 
   3   4  16        0.60       -0.17      1.30 o 
   4   4  16        0.15       -0.86      1.39 o 
   5   4  16        8.87        5.11      1.86 o 
   6   4  16        5.25        3.19      2.20 o 
   7   4  16        0.03        0.76      2.08 o 
 -12   5  16        0.33        0.87      2.41 o 
 -11   5  16        1.52        0.46      2.01 o 
 -10   5  16        3.09        3.31      1.92 o 
  -9   5  16       38.10       37.38      3.38 o 
  -8   5  16       24.88       24.40      2.80 o 
  -7   5  16        6.23        8.42      2.34 o 
  -6   5  16        4.28        3.43      2.03 o 
  -5   5  16      152.21      149.92     12.97 o 
  -4   5  16       11.53       15.13      2.28 o 
  -3   5  16       49.86       47.77      3.72 o 
  -2   5  16        1.11        1.14      1.39 o 
  -1   5  16        2.03        1.26      1.48 o 
   0   5  16        3.48        6.41      2.04 o 
   1   5  16       10.01       10.01      2.24 o 
   2   5  16       38.21       35.64      3.05 o 
   3   5  16       12.88       10.19      2.09 o 
   4   5  16        1.53        2.42      1.68 o 
   5   5  16        3.93        5.95      2.04 o 
   6   5  16        0.04        0.84      2.39 o 
 -11   6  16        3.12        6.25      2.66 o 
 -10   6  16        8.67       10.13      2.76 o 
  -9   6  16        4.44        4.64      2.40 o 
  -8   6  16        1.33        1.68      2.03 o 
  -7   6  16        1.81        1.37      1.88 o 
  -6   6  16        8.45        9.83      2.47 o 
  -5   6  16        8.57       11.05      2.13 o 
  -4   6  16        9.50        9.56      2.02 o 
  -3   6  16        1.41        2.99      1.58 o 
  -2   6  16        0.93       -1.24      1.42 o 
  -1   6  16        7.80        6.98      2.09 o 
   0   6  16       56.23       51.46      5.32 o 
   1   6  16        6.99       13.07      2.47 o 
   2   6  16       32.01       29.84      3.46 o 
   3   6  16       18.70       17.76      2.63 o 
   4   6  16        2.40        1.51      1.74 o 
   5   6  16        0.85        2.45      2.01 o 
  -9   7  16        0.56        2.47      2.96 o 
  -8   7  16       32.53       42.40      4.29 o 
  -7   7  16        4.51        4.51      2.28 o 
  -6   7  16        8.70       11.96      2.69 o 
  -5   7  16       14.99       16.79      2.56 o 
  -4   7  16        0.12       -0.39      1.49 o 
  -3   7  16       23.34       25.50      3.23 o 
  -2   7  16        0.97        0.16      1.84 o 
  -1   7  16       37.77       45.26      4.65 o 
   0   7  16        4.99        5.49      2.21 o 
   1   7  16        2.02        1.41      1.81 o 
   2   7  16        7.17        6.26      2.30 o 
   3   7  16        2.99        3.14      2.11 o 
   4   7  16        9.70       10.50      2.53 o 
  -7   8  16        1.49        2.84      2.53 o 
  -6   8  16        2.65        4.81      2.56 o 
  -5   8  16        0.16        0.57      1.86 o 
  -4   8  16        0.06        0.37      2.00 o 
  -3   8  16       10.61       12.17      2.88 o 
  -2   8  16        0.17        1.51      2.07 o 
  -1   8  16        5.66        7.62      2.47 o 
   0   8  16        2.29       -0.26      1.99 o 
   1   8  16        1.73        2.56      2.16 o 
   2   8  16        0.32       -0.41      2.05 o 
 -13   1  17        5.98        3.53      2.52 o 
 -12   1  17       25.05       28.90      3.19 o 
 -11   1  17       57.72       55.40      3.84 o 
 -10   1  17       44.66       45.14      3.45 o 
  -9   1  17       12.21       12.19      2.24 o 
  -8   1  17        0.84        1.29      1.50 o 
  -7   1  17       41.77       42.93      2.96 o 
  -6   1  17       28.25       26.73      2.23 o 
  -5   1  17       79.15       70.63      3.00 o 
  -4   1  17        0.28       -0.73      1.05 o 
  -3   1  17        0.07        0.15      1.14 o 
  -2   1  17        0.59        1.08      1.32 o 
  -1   1  17      111.63      105.34      5.22 o 
   0   1  17       85.48       92.73      3.54 o 
   1   1  17        0.59       -0.92      1.09 o 
   2   1  17        2.50        3.58      1.53 o 
   3   1  17       24.17       25.43      2.98 o 
   4   1  17        0.02       -0.02      1.52 o 
   5   1  17        0.02        2.13      1.94 o 
   6   1  17        0.02        0.94      2.02 o 
   7   1  17        0.31        2.97      2.29 o 
 -13   2  17        0.22       -1.88      1.88 o 
 -12   2  17        2.52        1.57      1.90 o 
 -11   2  17       11.82       15.75      2.58 o 
 -10   2  17        1.05        1.14      1.71 o 
  -9   2  17        5.67        7.33      1.95 o 
  -8   2  17       12.77       15.64      2.24 o 
  -7   2  17        9.21       11.71      1.99 o 
  -6   2  17       17.85       16.80      2.24 o 
  -5   2  17       52.06       50.51      3.01 o 
  -4   2  17        6.30        8.85      1.75 o 
  -3   2  17      225.08      216.77      7.92 o 
  -2   2  17       37.61       32.09      2.26 o 
  -1   2  17      133.62      129.64      5.51 o 
   0   2  17        7.94        9.02      1.58 o 
   1   2  17        3.35        4.29      1.41 o 
   2   2  17       50.68       54.50      3.25 o 
   3   2  17        0.01       -0.20      1.46 o 
   4   2  17        0.22        1.12      1.79 o 
   5   2  17        7.31        8.69      2.42 o 
   6   2  17        0.28        0.85      2.08 o 
   7   2  17       11.05       16.33      3.28 o 
 -13   3  17        3.23        4.68      2.63 o 
 -12   3  17        0.36       -0.66      1.83 o 
 -11   3  17        1.34        1.46      1.79 o 
 -10   3  17       16.70       19.14      2.69 o 
  -9   3  17        0.45        0.29      1.55 o 
  -8   3  17        6.13        7.93      1.95 o 
  -7   3  17        7.67        8.10      1.85 o 
  -6   3  17        4.09        3.23      1.52 o 
  -5   3  17      139.43      137.67     11.16 o 
  -4   3  17       21.42       29.44      3.06 o 
  -3   3  17       21.63       22.47      2.76 o 
  -2   3  17        7.57        9.40      1.83 o 
  -1   3  17       34.55       34.60      3.70 o 
   0   3  17       53.80       47.38      3.42 o 
   1   3  17       15.15       13.95      2.06 o 
   2   3  17        8.44       13.13      1.92 o 
   3   3  17        1.55        1.41      1.48 o 
   4   3  17        1.61        2.89      1.73 o 
   5   3  17        5.40        7.76      2.37 o 
   6   3  17       31.16       31.52      3.80 o 
   7   3  17        1.44        0.87      2.24 o 
 -12   4  17       23.29       22.76      3.60 o 
 -11   4  17        1.27       -1.68      1.68 o 
 -10   4  17        1.62        2.62      1.88 o 
  -9   4  17        1.97        1.80      1.66 o 
  -8   4  17        1.16        1.68      1.61 o 
  -7   4  17       62.85       57.38      3.57 o 
  -6   4  17       26.91       23.48      3.09 o 
  -5   4  17       54.16       60.60      4.11 o 
  -4   4  17       23.65       26.34      3.08 o 
  -3   4  17       42.16       47.44      3.17 o 
  -2   4  17        4.41        2.14      1.46 o 
  -1   4  17        3.16        2.98      1.72 o 
   0   4  17        6.28        5.75      1.92 o 
   1   4  17        8.81       11.70      2.37 o 
   2   4  17        0.02        0.21      1.41 o 
   3   4  17        4.59        6.69      1.87 o 
   4   4  17        0.69       -0.09      1.74 o 
   5   4  17        0.00       -1.20      2.18 o 
   6   4  17        1.73        1.18      2.55 o 
 -11   5  17       11.25       12.34      3.00 o 
 -10   5  17        0.08       -1.41      1.74 o 
  -9   5  17        3.50        3.90      1.90 o 
  -8   5  17        6.75        7.33      2.35 o 
  -7   5  17       62.67       68.50      4.55 o 
  -6   5  17        0.09       -0.13      1.72 o 
  -5   5  17       22.98       20.24      2.99 o 
  -4   5  17       75.96       70.88      5.02 o 
  -3   5  17        4.82        5.51      1.75 o 
  -2   5  17       46.68       44.39      3.60 o 
  -1   5  17        1.38       -0.98      1.46 o 
   0   5  17        2.49        1.85      1.68 o 
   1   5  17       42.83       36.51      3.54 o 
   2   5  17        7.39        7.74      2.23 o 
   3   5  17        1.46        0.75      1.56 o 
   4   5  17        0.66        2.56      1.80 o 
   5   5  17        0.35        1.43      2.11 o 
 -10   6  17        1.56        0.91      2.68 o 
  -9   6  17       19.59       26.04      3.68 o 
  -8   6  17        0.03        0.38      1.99 o 
  -7   6  17        1.33       -0.01      1.90 o 
  -6   6  17       21.40       27.54      3.44 o 
  -5   6  17        0.01       -1.31      1.70 o 
  -4   6  17        0.19        0.35      1.50 o 
  -3   6  17        2.37        2.66      1.66 o 
  -2   6  17        0.64        1.78      1.86 o 
  -1   6  17       12.32       10.04      2.37 o 
   0   6  17        0.01        1.42      1.72 o 
   1   6  17        0.14        0.50      1.75 o 
   2   6  17       17.12       14.67      2.82 o 
   3   6  17        2.65        2.91      2.13 o 
   4   6  17       11.66       15.19      2.76 o 
  -9   7  17        1.20        2.58      2.59 o 
  -8   7  17       16.98       16.64      3.35 o 
  -7   7  17        2.03        5.83      2.55 o 
  -6   7  17        4.36        6.99      2.53 o 
  -5   7  17        3.95        6.31      2.38 o 
  -4   7  17        0.56        0.40      1.66 o 
  -3   7  17        0.01        0.23      1.74 o 
  -2   7  17        4.09        2.35      2.04 o 
  -1   7  17        0.15        0.35      1.72 o 
   0   7  17        1.44        2.33      2.12 o 
   1   7  17        1.04        1.84      2.11 o 
   2   7  17        6.22        6.82      2.49 o 
   3   7  17        1.76        5.85      2.60 o 
  -6   8  17        9.92        4.36      2.62 o 
  -5   8  17        6.39        5.67      2.30 o 
  -4   8  17        0.15       -0.57      2.12 o 
  -3   8  17        0.08        1.24      2.16 o 
  -2   8  17        5.13        7.18      2.55 o 
  -1   8  17        0.61        1.72      2.25 o 
   0   8  17        0.87        2.65      2.26 o 
   1   8  17        4.46        6.27      5.26 o 
 -13   0  18        0.01       -0.93      3.14 o 
 -12   0  18        0.36       -0.20      3.15 o 
 -11   0  18       24.97       18.32      4.58 o 
 -10   0  18      149.50      143.46      8.44 o 
  -9   0  18      131.03      124.55      6.06 o 
  -8   0  18       68.07       64.21      4.55 o 
  -7   0  18        0.38        0.88      1.87 o 
  -6   0  18       84.41       83.98      4.77 o 
  -5   0  18       45.15       45.42      3.80 o 
  -4   0  18       90.52       88.45      6.77 o 
  -3   0  18      150.41      169.59      7.25 o 
  -2   0  18       46.46       57.18      5.01 o 
  -1   0  18        1.37        2.42      2.23 o 
   0   0  18        6.47        8.23      2.32 o 
   1   0  18        0.76        0.32      1.67 o 
   2   0  18       16.09       14.45      3.43 o 
   3   0  18       20.60       29.42      4.57 o 
   4   0  18        5.17        9.51      3.29 o 
   5   0  18       13.47       12.04      3.93 o 
   6   0  18        0.23        0.36      2.91 o 
   7   0  18        0.70        0.92      3.50 o 
 -13   1  18        2.23        4.28      2.66 o 
 -12   1  18        0.03        0.13      2.21 o 
 -11   1  18       33.38       37.15      3.44 o 
 -10   1  18       43.86       37.57      3.36 o 
  -9   1  18       27.37       29.66      3.01 o 
  -8   1  18        0.14        1.40      1.44 o 
  -7   1  18        6.92        6.50      1.79 o 
  -6   1  18       56.43       48.31      3.15 o 
  -5   1  18       68.58       62.19      2.95 o 
  -4   1  18        3.90        6.58      1.52 o 
  -3   1  18        0.14       -0.14      1.26 o 
  -2   1  18        3.17        2.83      1.47 o 
  -1   1  18       42.34       50.83      3.04 o 
   0   1  18       43.75       37.91      2.78 o 
   1   1  18        0.17        0.16      1.33 o 
   2   1  18        0.40        0.44      1.38 o 
   3   1  18        6.87        4.93      1.99 o 
   4   1  18        1.48        1.50      1.87 o 
   5   1  18        7.05       11.42      2.76 o 
   6   1  18       13.23       14.35      3.08 o 
   7   1  18       15.34       16.08      3.41 o 
 -13   2  18        0.03       -1.99      2.14 o 
 -12   2  18        2.22        2.22      2.05 o 
 -11   2  18        1.40        1.66      1.91 o 
 -10   2  18        0.00        1.44      1.73 o 
  -9   2  18        3.36        6.14      1.90 o 
  -8   2  18       17.25       18.77      2.44 o 
  -7   2  18        5.38        4.30      1.64 o 
  -6   2  18       52.97       52.23      4.15 o 
  -5   2  18        0.01        1.14      1.41 o 
  -4   2  18       28.33       24.03      2.76 o 
  -3   2  18        0.12        1.30      1.64 o 
  -2   2  18       74.75       79.03      4.32 o 
  -1   2  18       21.76       22.02      2.11 o 
   0   2  18       33.35       33.82      2.71 o 
   1   2  18       14.05       17.17      2.28 o 
   2   2  18        0.01       -0.62      1.34 o 
   3   2  18        2.53        3.51      1.91 o 
   4   2  18        0.88        1.63      1.89 o 
   5   2  18       34.76       34.58      3.84 o 
   6   2  18       38.66       38.37      4.24 o 
 -12   3  18        7.08       11.23      2.74 o 
 -11   3  18       14.29       21.24      3.43 o 
 -10   3  18        7.71       10.26      2.37 o 
  -9   3  18        0.91        0.61      1.56 o 
  -8   3  18        6.79        7.49      2.03 o 
  -7   3  18        0.00       -0.43      1.44 o 
  -6   3  18        4.63        3.55      1.89 o 
  -5   3  18       26.05       28.02      3.20 o 
  -4   3  18       55.53       59.45      3.86 o 
  -3   3  18        9.82        9.61      2.23 o 
  -2   3  18      104.04       90.97      4.81 o 
  -1   3  18       88.60       93.29      3.92 o 
   0   3  18       73.13       62.52      5.20 o 
   1   3  18       30.62       26.19      3.02 o 
   2   3  18        6.45        7.29      2.12 o 
   3   3  18        8.24        7.78      1.99 o 
   4   3  18        6.55        4.47      2.29 o 
   5   3  18       12.81       10.18      2.69 o 
   6   3  18        4.98        7.40      2.66 o 
 -12   4  18        0.00        0.03      2.37 o 
 -11   4  18        1.69       -0.42      2.28 o 
 -10   4  18        7.60        6.11      2.19 o 
  -9   4  18        0.70        0.55      1.67 o 
  -8   4  18        4.24        8.67      2.15 o 
  -7   4  18       55.23       58.02      5.23 o 
  -6   4  18       35.64       35.97      3.58 o 
  -5   4  18       18.38       20.28      2.96 o 
  -4   4  18      105.19       94.16      5.37 o 
  -3   4  18        6.51        7.68      2.16 o 
  -2   4  18        1.58        0.68      1.43 o 
  -1   4  18        6.06        5.05      1.96 o 
   0   4  18        0.83        0.77      1.66 o 
   1   4  18        0.05        0.13      1.56 o 
   2   4  18        0.42        1.74      1.77 o 
   3   4  18        8.06       12.58      2.35 o 
   4   4  18        2.43        4.09      2.13 o 
   5   4  18        4.74        6.20      2.79 o 
 -11   5  18        8.03       11.82      3.14 o 
 -10   5  18        1.35        1.52      1.99 o 
  -9   5  18       31.34       35.82      4.03 o 
  -8   5  18        3.69        3.06      2.09 o 
  -7   5  18        5.29        5.06      2.17 o 
  -6   5  18        4.24        6.16      2.26 o 
  -5   5  18       54.02       54.38      4.26 o 
  -4   5  18       40.32       46.88      3.98 o 
  -3   5  18       52.02       60.00      3.60 o 
  -2   5  18        5.00        3.45      1.91 o 
  -1   5  18        0.12        0.49      1.51 o 
   0   5  18        2.01        4.11      1.94 o 
   1   5  18        6.00       10.85      2.45 o 
   2   5  18        1.56        2.09      1.86 o 
   3   5  18        0.49        3.69      2.00 o 
   4   5  18        0.03        2.20      1.93 o 
   5   5  18        1.17        3.53      2.80 o 
 -10   6  18        0.50        3.42      3.92 o 
  -9   6  18        2.75        0.62      2.45 o 
  -8   6  18       18.00       23.88      3.55 o 
  -7   6  18       38.33       43.01      5.49 o 
  -6   6  18        0.16        0.50      1.86 o 
  -5   6  18        3.77        3.91      2.09 o 
  -4   6  18        0.22        1.39      1.77 o 
  -3   6  18        0.49        0.42      1.72 o 
  -2   6  18        0.31        1.05      1.76 o 
  -1   6  18        0.01       -1.02      1.66 o 
   0   6  18        0.72        1.28      1.82 o 
   1   6  18        0.70        0.28      1.82 o 
   2   6  18        0.51        2.40      2.11 o 
   3   6  18       15.62       20.00      3.24 o 
  -8   7  18       10.19       10.43      3.00 o 
  -7   7  18        0.48        0.63      2.19 o 
  -6   7  18        3.88        5.49      2.56 o 
  -5   7  18        2.67        2.62      2.22 o 
  -4   7  18        5.81        8.13      2.97 o 
  -3   7  18        0.03        0.90      1.85 o 
  -2   7  18        0.26        0.17      1.86 o 
  -1   7  18        4.29        6.73      2.37 o 
   0   7  18        0.00        0.08      2.01 o 
   1   7  18        0.98        2.32      2.23 o 
   2   7  18        0.32        1.36      2.30 o 
  -4   8  18        0.20       -0.79      2.51 o 
  -3   8  18        0.74       -1.21      2.13 o 
  -2   8  18        0.24        0.02      2.36 o 
 -12   1  19        0.06       -1.44      2.27 o 
 -11   1  19       10.32       14.27      2.64 o 
 -10   1  19       90.96       98.96      4.70 o 
  -9   1  19       19.33       17.75      2.66 o 
  -8   1  19        2.54        3.42      1.68 o 
  -7   1  19        1.80        3.51      1.65 o 
  -6   1  19        0.38        0.20      1.44 o 
  -5   1  19        0.59        1.86      1.51 o 
  -4   1  19        2.00        3.64      1.62 o 
  -3   1  19        0.02        0.29      1.34 o 
  -2   1  19       39.37       35.22      2.76 o 
  -1   1  19        0.03        2.15      1.68 o 
   0   1  19        7.80        9.55      1.89 o 
   1   1  19       12.33       12.19      2.31 o 
   2   1  19       13.74       13.87      2.59 o 
   3   1  19        6.11        7.23      2.22 o 
   4   1  19        0.58       -0.16      1.85 o 
   5   1  19        7.98       13.64      2.95 o 
   6   1  19        1.44        1.05      2.43 o 
 -12   2  19        1.87        0.80      2.12 o 
 -11   2  19        2.19        1.71      2.26 o 
 -10   2  19        0.11        1.18      1.85 o 
  -9   2  19        5.34        5.32      2.01 o 
  -8   2  19        1.47        2.55      1.64 o 
  -7   2  19        0.14        1.34      1.58 o 
  -6   2  19       17.73       12.69      2.14 o 
  -5   2  19       16.06       16.49      2.54 o 
  -4   2  19       27.71       26.05      2.97 o 
  -3   2  19        0.29        1.35      1.64 o 
  -2   2  19        1.86        1.62      1.64 o 
  -1   2  19        4.98        5.20      1.88 o 
   0   2  19       18.34       20.87      2.76 o 
   1   2  19        0.11        0.45      1.63 o 
   2   2  19        6.29        7.61      1.94 o 
   3   2  19       14.86       19.29      2.96 o 
   4   2  19        0.88        0.51      2.05 o 
   5   2  19       10.00       11.10      2.80 o 
   6   2  19       10.43       10.76      3.05 o 
 -12   3  19        0.31        0.87      2.20 o 
 -11   3  19       26.76       31.47      3.54 o 
 -10   3  19        6.69        5.74      2.16 o 
  -9   3  19        3.29        4.52      1.90 o 
  -8   3  19        0.00        1.30      1.59 o 
  -7   3  19        0.28        0.74      1.81 o 
  -6   3  19        5.52        6.34      2.18 o 
  -5   3  19        0.32        1.36      1.75 o 
  -4   3  19        0.39        0.73      1.69 o 
  -3   3  19       36.26       33.59      3.33 o 
  -2   3  19       54.28       47.73      3.73 o 
  -1   3  19       57.33       62.14      4.03 o 
   0   3  19        1.55        0.80      1.69 o 
   1   3  19        7.90       11.27      2.65 o 
   2   3  19        6.24        9.38      2.64 o 
   3   3  19        3.37        3.90      2.12 o 
   4   3  19        0.00       -0.47      1.99 o 
   5   3  19        0.68       -0.40      2.19 o 
 -11   4  19        5.78        7.69      2.50 o 
 -10   4  19        2.72        6.27      2.20 o 
  -9   4  19        6.64        9.07      2.32 o 
  -8   4  19       26.73       28.41      3.55 o 
  -7   4  19        3.34        4.01      2.14 o 
  -6   4  19       43.63       44.66      3.91 o 
  -5   4  19        3.35        4.31      2.10 o 
  -4   4  19        1.56        1.87      1.91 o 
  -3   4  19       39.38       41.56      3.65 o 
  -2   4  19        0.06       -0.05      1.95 o 
  -1   4  19       52.39       41.80      3.63 o 
   0   4  19       18.84       18.66      2.85 o 
   1   4  19        0.60        0.03      1.79 o 
   2   4  19        0.70        0.13      1.76 o 
   3   4  19        0.03       -1.82      1.86 o 
   4   4  19        1.75        2.15      2.53 o 
   5   4  19        6.66       12.04      4.51 o 
 -10   5  19        0.01       -1.16      2.25 o 
  -9   5  19        0.01        1.19      2.28 o 
  -8   5  19        1.00       -0.18      2.09 o 
  -7   5  19        0.24       -0.61      1.93 o 
  -6   5  19        0.18       -0.23      1.91 o 
  -5   5  19        7.37       10.17      2.58 o 
  -4   5  19       30.37       30.45      3.55 o 
  -3   5  19        7.25        5.94      2.09 o 
  -2   5  19        7.09        7.74      2.21 o 
  -1   5  19        1.35        0.60      1.71 o 
   0   5  19       11.45       12.47      2.58 o 
   1   5  19        3.46        2.64      2.00 o 
   2   5  19        3.13        4.50      2.27 o 
   3   5  19        0.57        0.09      2.00 o 
   4   5  19        0.49        0.74      2.44 o 
  -9   6  19        0.08       -0.22      2.34 o 
  -8   6  19        0.97        2.63      2.30 o 
  -7   6  19        2.35       -0.66      2.07 o 
  -6   6  19        3.03        5.78      2.40 o 
  -5   6  19        0.55        2.18      2.04 o 
  -4   6  19        0.95        2.01      1.99 o 
  -3   6  19        3.16        2.11      2.44 o 
  -2   6  19        1.11        1.35      1.86 o 
  -1   6  19        5.21        6.29      2.29 o 
   0   6  19        3.18        4.98      2.22 o 
   1   6  19        1.54        2.33      2.20 o 
   2   6  19        2.37        4.23      2.36 o 
  -7   7  19        1.08        1.93      4.86 o 
  -6   7  19        2.55        6.19      2.69 o 
  -5   7  19        0.38        2.77      2.36 o 
  -4   7  19        2.70        2.37      2.50 o 
  -3   7  19        1.82        0.79      2.12 o 
  -2   7  19        4.03        3.32      2.23 o 
  -1   7  19        3.63        1.24      2.09 o 
   0   7  19        0.55        1.71      2.01 o 
 -12   0  20       10.39       12.31      4.62 o 
 -11   0  20       11.02       11.62      4.32 o 
 -10   0  20        1.46        1.01      3.15 o 
  -9   0  20       15.87       10.66      3.86 o 
  -8   0  20        8.29        4.78      2.96 o 
  -7   0  20       33.02       28.70      5.05 o 
  -6   0  20        2.64        1.40      1.96 o 
  -5   0  20        8.77        7.20      2.41 o 
  -4   0  20       48.92       41.81      3.90 o 
  -3   0  20       13.37       16.21      3.65 o 
  -2   0  20       57.49       64.33     10.12 o 
  -1   0  20        4.62        3.01      2.64 o 
   0   0  20        0.17       -0.71      2.29 o 
   1   0  20        4.85       -1.01      3.24 o 
   2   0  20       10.60       10.89      4.15 o 
   3   0  20       20.78       27.02      4.94 o 
   4   0  20        0.08        1.28      2.85 o 
   5   0  20        1.48        0.78      3.36 o 
 -12   1  20        0.28        2.73      2.52 o 
 -11   1  20       27.42       32.72      4.02 o 
 -10   1  20       62.50       64.00      4.22 o 
  -9   1  20        5.67        7.03      2.16 o 
  -8   1  20       13.68       13.03      2.28 o 
  -7   1  20        6.04        4.64      1.81 o 
  -6   1  20        0.15       -0.49      1.42 o 
  -5   1  20       50.77       54.39      3.95 o 
  -4   1  20       48.67       51.01      3.72 o 
  -3   1  20       30.15       36.04      2.94 o 
  -2   1  20        3.04        3.19      1.79 o 
  -1   1  20        2.10        2.46      1.77 o 
   0   1  20       11.63        8.56      2.61 o 
   1   1  20        0.01        1.43      1.79 o 
   2   1  20        0.34        0.66      1.84 o 
   3   1  20        0.02        3.00      2.04 o 
   4   1  20       12.77       11.62      2.76 o 
   5   1  20       33.49       42.42      4.40 o 
 -12   2  20        0.08        2.27      2.50 o 
 -11   2  20        1.43        3.23      2.21 o 
 -10   2  20        0.20        0.07      1.92 o 
  -9   2  20        0.04        0.65      1.63 o 
  -8   2  20       17.95       24.66      2.87 o 
  -7   2  20        0.00        0.25      1.53 o 
  -6   2  20        2.63        1.49      1.76 o 
  -5   2  20        0.16        1.22      1.74 o 
  -4   2  20        4.36        4.89      1.98 o 
  -3   2  20        3.22        5.05      2.02 o 
  -2   2  20       27.44       32.54      3.31 o 
  -1   2  20        3.34        3.51      2.20 o 
   0   2  20        1.02        1.96      2.56 o 
   1   2  20        0.87        0.59      1.78 o 
   2   2  20        1.11        0.55      1.82 o 
   3   2  20       37.79       42.60      3.99 o 
   4   2  20       52.59       49.70      4.41 o 
   5   2  20       27.86       28.58      3.94 o 
 -11   3  20        0.62        2.87      2.25 o 
 -10   3  20        5.40        6.27      2.29 o 
  -9   3  20        1.02        0.76      1.82 o 
  -8   3  20        0.29        0.81      1.99 o 
  -7   3  20        3.81        4.53      2.18 o 
  -6   3  20       11.70       17.12      2.91 o 
  -5   3  20        5.00        6.19      2.21 o 
  -4   3  20        0.38        2.34      1.94 o 
  -3   3  20        6.74        5.10      2.09 o 
  -2   3  20        7.01        7.37      2.29 o 
  -1   3  20        0.75        0.23      1.98 o 
   0   3  20       12.44       10.92      2.37 o 
   1   3  20        0.86        2.38      2.26 o 
   2   3  20       30.04       33.15      4.18 o 
   3   3  20        2.23        5.77      3.28 o 
   4   3  20        0.03       -1.76      2.30 o 
 -10   4  20        1.81        0.86      1.99 o 
  -9   4  20       13.07       11.90      2.95 o 
  -8   4  20       21.62       27.83      3.56 o 
  -7   4  20       14.32       13.09      2.85 o 
  -6   4  20       29.91       32.49      3.68 o 
  -5   4  20       22.90       23.49      3.31 o 
  -4   4  20       37.85       44.41      4.00 o 
  -3   4  20      104.99      110.11      9.96 o 
  -2   4  20       63.70       72.44      6.34 o 
  -1   4  20       41.71       44.96      3.89 o 
   0   4  20        0.06        0.78      1.93 o 
   1   4  20        2.41        2.71      2.06 o 
   2   4  20        5.34        6.05      2.82 o 
   3   4  20        0.06        1.32      2.32 o 
  -9   5  20        1.53        4.20      2.52 o 
  -8   5  20        1.64        1.88      2.28 o 
  -7   5  20        7.82        7.70      2.70 o 
  -6   5  20        1.20        3.52      2.29 o 
  -5   5  20        9.43       11.89      2.83 o 
  -4   5  20        0.76        2.26      2.00 o 
  -3   5  20        1.20        1.46      2.42 o 
  -2   5  20        1.76        1.96      2.36 o 
  -1   5  20        1.77        2.99      2.08 o 
   0   5  20       11.31       10.72      2.57 o 
   1   5  20        1.40        1.27      1.97 o 
   2   5  20        0.21       -1.87      1.87 o 
  -8   6  20        4.12        8.78      3.44 o 
  -7   6  20        2.62        2.92      2.57 o 
  -6   6  20        0.04       -0.53      2.17 o 
  -5   6  20       11.28       16.05      3.20 o 
  -4   6  20        0.39       -0.39      2.35 o 
  -3   6  20        0.00       -2.07      2.07 o 
  -2   6  20        0.66       -0.52      2.33 o 
  -1   6  20        3.52        5.67      2.34 o 
   0   6  20        0.39        1.67      2.07 o 
   1   6  20        0.60        0.94      2.20 o 
  -4   7  20        1.55        0.40      3.85 o 
  -3   7  20       18.81       25.25      5.15 o 
 -11   1  21        4.42        2.93      2.50 o 
 -10   1  21        0.11        0.69      2.32 o 
  -9   1  21        4.13        4.44      1.99 o 
  -8   1  21        0.08       -0.61      1.61 o 
  -7   1  21        2.36        3.39      1.73 o 
  -6   1  21        3.67        4.56      2.06 o 
  -5   1  21        5.37        7.34      2.22 o 
  -4   1  21        0.14        0.78      1.79 o 
  -3   1  21        0.57       -0.02      1.95 o 
  -2   1  21        4.38        4.43      1.91 o 
  -1   1  21        2.53        1.80      1.86 o 
   0   1  21       13.36       12.05      3.12 o 
   1   1  21        3.69        1.69      2.79 o 
   2   1  21        5.12        6.34      2.76 o 
   3   1  21        0.85        2.12      2.22 o 
   4   1  21       21.16       23.44      3.61 o 
 -11   2  21       11.11        9.66      2.69 o 
 -10   2  21       11.04       16.06      2.86 o 
  -9   2  21        0.01        0.76      1.84 o 
  -8   2  21        0.00       -0.95      1.60 o 
  -7   2  21        0.59        0.69      1.88 o 
  -6   2  21        0.80        2.87      2.02 o 
  -5   2  21        0.28       -1.11      1.68 o 
  -4   2  21        3.37        3.82      2.00 o 
  -3   2  21        0.29       -0.18      1.74 o 
  -2   2  21        2.37        6.75      2.57 o 
  -1   2  21       10.73       18.39      4.08 o 
   0   2  21        1.28        2.11      2.71 o 
   1   2  21        0.04        0.55      2.14 o 
   2   2  21        2.18        4.38      2.59 o 
   3   2  21        1.66        3.28      2.67 o 
   4   2  21        0.00       -0.92      2.04 o 
 -10   3  21        7.76        8.06      2.51 o 
  -9   3  21        5.68        7.14      2.69 o 
  -8   3  21       12.53       14.26      2.98 o 
  -7   3  21        5.16        2.74      2.26 o 
  -6   3  21        0.01        0.92      1.94 o 
  -5   3  21        0.00       -0.19      1.76 o 
  -4   3  21        4.11        2.69      2.05 o 
  -3   3  21        2.88        1.88      1.95 o 
  -2   3  21        3.75        4.02      2.53 o 
  -1   3  21       39.76       29.50      4.11 o 
   0   3  21       36.31       28.58      5.08 o 
   1   3  21        1.04        3.52      2.47 o 
   2   3  21        0.11       -1.40      2.57 o 
   3   3  21        3.96        2.91      3.43 o 
  -9   4  21        7.39       10.69      2.98 o 
  -8   4  21        0.59        1.00      2.25 o 
  -7   4  21        0.24        0.31      2.06 o 
  -6   4  21        5.94        7.69      2.57 o 
  -5   4  21       19.88       22.53      3.36 o 
  -4   4  21       19.04       24.34      3.39 o 
  -3   4  21        0.30        3.48      2.67 o 
  -2   4  21       63.49       53.78      5.04 o 
  -1   4  21        0.00        2.40      2.47 o 
   0   4  21        5.36        7.54      2.50 o 
   1   4  21        0.06       -2.17      2.17 o 
   2   4  21        4.74        8.52      3.02 o 
  -8   5  21        2.73        2.57      2.47 o 
  -7   5  21        4.05        3.85      2.58 o 
  -6   5  21        8.01        7.61      2.71 o 
  -5   5  21       17.23       19.12      3.26 o 
  -4   5  21        0.27        0.88      2.05 o 
  -3   5  21        0.65       -0.55      2.49 o 
  -2   5  21        0.26       -0.30      2.28 o 
  -1   5  21        0.01       -0.53      2.37 o 
   0   5  21        6.15        5.82      2.38 o 
   1   5  21        0.90        0.75      2.22 o 
  -6   6  21        0.68        0.86      2.44 o 
  -5   6  21        6.64       12.69      3.10 o 
  -4   6  21        0.02        0.97      2.56 o 
  -3   6  21        8.92       10.97      3.26 o 
  -2   6  21        1.81        2.31      2.67 o 
  -1   6  21        0.00        0.89      2.09 o 
 -10   0  22        0.27        1.59      3.57 o 
  -9   0  22        0.00        2.06      3.06 o 
  -8   0  22        0.24       -0.34      2.79 o 
  -7   0  22        5.20        2.10      2.77 o 
  -6   0  22       42.52       42.54      5.47 o 
  -5   0  22       80.98       69.18      6.28 o 
  -4   0  22       11.86       11.77      3.54 o 
  -3   0  22        0.07        1.84      2.77 o 
  -2   0  22       40.45       40.82      5.97 o 
  -1   0  22       30.21       27.73      7.99 o 
   0   0  22       54.76       52.01      8.50 o 
   1   0  22       27.05       25.70      7.08 o 
   2   0  22        2.22        2.02      4.65 o 
   3   0  22        5.22        5.46      5.67 o 
 -10   1  22        6.50        4.56      2.75 o 
  -9   1  22        4.14        7.11      2.65 o 
  -8   1  22        1.57        2.42      1.94 o 
  -7   1  22        1.46        2.97      2.04 o 
  -6   1  22        1.40        0.88      1.86 o 
  -5   1  22        0.11        0.70      1.81 o 
  -4   1  22       35.52       35.59      4.18 o 
  -3   1  22       14.76       14.66      3.15 o 
  -2   1  22        4.35        7.38      2.68 o 
  -1   1  22       23.73       31.96      4.04 o 
   0   1  22       13.21       14.88      3.31 o 
   1   1  22        0.59       -0.61      2.72 o 
   2   1  22        2.19        0.28      3.07 o 
   3   1  22        3.18        3.11      2.70 o 
 -10   2  22        0.01        1.24      2.19 o 
  -9   2  22        0.01        1.12      2.06 o 
  -8   2  22        1.33        1.63      2.26 o 
  -7   2  22        1.91        1.42      1.99 o 
  -6   2  22        4.56        2.46      2.11 o 
  -5   2  22       12.61       16.36      2.90 o 
  -4   2  22        1.77        4.92      2.19 o 
  -3   2  22        8.00       11.34      3.07 o 
  -2   2  22        0.06        1.93      2.12 o 
  -1   2  22        0.10        2.01      2.79 o 
   0   2  22        1.18        1.58      3.07 o 
   1   2  22       13.43       13.15      4.08 o 
   2   2  22        6.04        8.11      3.71 o 
  -9   3  22        0.06        0.62      2.52 o 
  -8   3  22        1.94        2.31      2.28 o 
  -7   3  22        0.04       -0.51      2.04 o 
  -6   3  22        0.32        2.11      2.19 o 
  -5   3  22        4.77        4.76      2.28 o 
  -4   3  22       16.28       16.24      2.94 o 
  -3   3  22       13.78       15.70      2.95 o 
  -2   3  22        4.99        1.05      2.64 o 
  -1   3  22       56.13       61.31      8.10 o 
   0   3  22        0.22        3.00      3.36 o 
   1   3  22        1.79        1.62      3.25 o 
   2   3  22        0.97       -1.76      2.91 o 
  -8   4  22        0.05       -0.23      2.27 o 
  -7   4  22        2.19        4.32      2.54 o 
  -6   4  22        0.04       -0.92      2.11 o 
  -5   4  22        2.03        2.88      2.32 o 
  -4   4  22        4.69       11.04      2.93 o 
  -3   4  22        0.28        0.00      2.60 o 
  -2   4  22        5.19        2.04      2.76 o 
  -1   4  22       23.55       24.59      4.15 o 
   0   4  22        2.76        1.63      3.34 o 
   1   4  22        3.17        0.80      2.61 o 
  -7   5  22        3.21        3.05      2.62 o 
  -6   5  22        3.85        6.21      2.76 o 
  -5   5  22        0.17        1.51      2.48 o 
  -4   5  22        0.85       -0.84      2.51 o 
  -3   5  22       14.34       15.46      3.82 o 
  -2   5  22        0.66        1.49      2.72 o 
  -1   5  22        3.28        3.27      2.90 o 
  -9   1  23        0.44        0.03      2.20 o 
  -8   1  23        0.00        1.08      2.53 o 
  -7   1  23        0.49        0.04      2.01 o 
  -6   1  23        6.21        2.26      2.22 o 
  -5   1  23        3.65        1.79      2.50 o 
  -4   1  23        0.02       -1.22      2.29 o 
  -3   1  23        1.79        2.09      2.74 o 
  -2   1  23        0.07       -1.23      2.18 o 
  -1   1  23        0.51        2.84      2.93 o 
   0   1  23        2.00       -2.02      4.05 o 
   1   1  23        0.59        2.47      3.43 o 
  -9   2  23        0.47       -1.72      2.18 o 
  -8   2  23        1.02        1.69      2.30 o 
  -7   2  23        1.11        1.29      2.14 o 
  -6   2  23        0.12       -1.16      2.01 o 
  -5   2  23        0.00       -1.86      1.86 o 
  -4   2  23        0.07        0.26      2.03 o 
  -3   2  23        7.17       11.53      3.26 o 
  -2   2  23        0.17        1.14      3.07 o 
  -1   2  23        2.77       -0.19      3.07 o 
   0   2  23        0.19       -2.00      3.00 o 
   1   2  23        0.01        0.00      4.45 o 
  -8   3  23        0.77        2.07      2.49 o 
  -7   3  23        0.05       -0.27      2.20 o 
  -6   3  23        7.62       10.07      2.93 o 
  -5   3  23       10.91       13.57      3.08 o 
  -4   3  23        1.15        3.06      2.30 o 
  -3   3  23        6.62       10.06      3.22 o 
  -2   3  23       13.69       16.05      4.43 o 
  -1   3  23        2.82        1.71      4.86 o 
   0   3  23        6.88        6.27      3.93 o 
  -7   4  23        2.23        0.90      2.71 o 
  -6   4  23        0.42       -0.62      2.37 o 
  -5   4  23        1.29        2.24      2.37 o 
  -4   4  23       22.50       28.23      4.62 o 
  -3   4  23        8.31        9.97      3.58 o 
  -2   4  23       29.52       32.11      4.83 o 
  -1   4  23       28.40       29.61     10.63 o 
  -8   0  24        0.00        1.52      3.29 o 
  -7   0  24        2.99        2.63      5.26 o 
  -6   0  24        0.02        3.24      4.65 o 
  -5   0  24        5.45        4.25      5.06 o 
  -4   0  24        4.50        6.48      5.46 o 
  -3   0  24        0.15        0.40      4.65 o 
  -2   0  24        6.60        5.79      3.57 o 
  -1   0  24        0.03        1.21      4.45 o 
   0   0  24        7.48       10.93      5.46 o 
  -8   1  24        3.36        8.40      3.32 o 
  -7   1  24        0.35        0.08      2.54 o 
  -6   1  24        0.17        0.47      2.74 o 
  -5   1  24        6.64       11.66      3.37 o 
  -4   1  24        0.03        0.51      2.58 o 
  -3   1  24        0.18       -0.73      2.30 o 
  -2   1  24        5.98        8.37      3.86 o 
  -1   1  24        0.86        0.28      3.28 o 
   0   1  24        7.14        8.70      5.67 o 
  -7   2  24        0.01        2.50      2.45 o 
  -6   2  24        3.65        5.15      2.55 o 
  -5   2  24        1.78        4.97      2.83 o 
  -4   2  24        0.79       -0.71      2.44 o 
  -3   2  24        0.74        2.02      2.64 o 
  -2   2  24        2.05        2.83      3.43 o 
  -1   2  24        0.45        1.62      3.36 o 
  -6   3  24        0.30        0.39      2.68 o 
  -5   3  24        0.00        0.68      2.30 o 
  -4   3  24        1.55        3.75      2.75 o 
  -3   3  24        2.68       -1.09      3.20 o 
  -2   3  24        0.06       -0.53      3.36 o 
  -5   1  25        0.42        2.82      2.91 o 
  -4   1  25        1.58        0.04      2.78 o 
  -3   1  25        3.08        5.04      3.93 o 
                                                 
